# Supplementary material for: Global phylogeny and taxonomy of Artemisia
Source: Nat Commun. 2025 Oct 8;16:8648. doi: 10.1038/s41467-025-64039-0 (PMC12508166; doi:10.1038/s41467-025-64039-0)
Supplement: Supplementary file 4 — Supplementary Data 1 [file 41467_2025_64039_MOESM4_ESM.xlsx]

## Sheet: Sheet1
1. Phylogenetic studies
1. Kornkven, A.B., Watson, L.E. & Estes, J.R. Molecular phylogeny of Artemisia section Tridentatae (Asteraceae) based on chloroplast DNA restriction site variation. Systematic Botany 24, 69-84 (1999).
2. Torrell, M., Garcia-Jacas, N., Susanna, A. & Valles, J. Phylogeny in Artemisia (Asteraceae, Anthemideae) inferred from nuclear ribosomal DNA (ITS) sequences. Taxon 48, 721-736 (1999).
3. Watson, L.E., Bates, P.L., Evans, T.M., Unwin, M.M. & Estes, J.R. Molecular phylogeny of Subtribe Artemisiinae (Asteraceae), including Artemisia and its allied and segregate genera. BMC Evolutionary Biology 2, 17 (2002).
4. Valles, J. et al. The genus Artemisia and its allies: Phylogeny of the subtribe Artemisiinae (Asteraceae, Anthemideae) based on nucleotide sequences of nuclear ribosomal DNA internal transcribed spacers (ITS). Plant Biology 5, 274-284 (2003).
5. Sanz, M. et al. Molecular phylogeny and evolution of floral characters of Artemisia and allies (Anthemideae, Asteraceae): evidence from nrDNA ETS and ITS sequences. Taxon 57, 66-78 (2008).
6. Tkach, N.V., Hoffmann, M.H., Roser, M., Korobkov, A.A. & von Hagen, K.B. Parallel evolutionary patterns in multiple lineages of arctic Artemisia L. (Asteraceae). Evolution 62, 184-98 (2008).
7. Pellicer, J. et al. Origin and evolution of the South American endemic Artemisia species (Asteraceae): evidence from molecular phylogeny, ribosomal DNA and genome size data. Australian Journal of Botany 58, 605-616 (2010).
8. Garcia, S. et al. A Molecular Phylogenetic Approach to Western North America Endemic Artemisia and Allies (Asteraceae): Untangling the Sagebrushes. American Journal of Botany 98, 638-653 (2011).
9. Pellicer, J., Valles, J., Korobkov, A.A. & Garnatje, T. Phylogenetic relationships of Artemisia subg. Dracunculus (Asteraceae) based on ribosomal and chloroplast DNA sequences. Taxon 60, 691-704 (2011).
10. Riggins, C.W. & Seigler, D.S. The genus Artemisia (Asteraceae: Anthemideae) at a continental crossroads: molecular insights into migrations, disjunctions, and reticulations among Old and New World species from a Beringian perspective. Molecular Phylogenetics and Evolution 64, 471-90 (2012).
11. Hobbs, C.R. & Baldwin, B.G. Asian origin and upslope migration of Hawaiian Artemisia (Compositae-Anthemideae). Journal of Biogeography 40, 442-454 (2013).
12. Pellicer, J., Hidalgo, O., Garnatje, T., Kondo, K. & Valles, J. Life cycle versus systematic placement: phylogenetic and cytogenetic studies in annual Artemisia (Asteraceae, Anthemideae). Turkish Journal of Botany 38, 1112-1122 (2014).
13. Malik, S. et al. Phylogeny and biogeography of Artemisia subgenus Seriphidium (Asteraceae: Anthemideae). Taxon 66, 934-952 (2017).
14. Jiao, B. et al. Phylogenomics and morphological evolution of the mega-diverse genus Artemisia (Asteraceae: Anthemideae): implications for its circumscription and infrageneric taxonomy. Annals of Botany 131, 867-883 (2023).
2. Historical taxonomic literature
1. Linnaeus, C. Artemisia. in Species plantarum, Vol. 2 845-850 (Laurentii Salvii, Stockholm, 1753).
2. Linnaeus, C. Artemisia. in Genera plantarum 850 (Laurentii Salvii, Stockholm, 1754).
3. Linnaeus, C. Artemisia. in Systema naturae, Vol. 2 541-543 (Direct, Stockholm, 1767).
4. Lamarck, M. Artemisia. in Encyclopédie Méthodique, Vol. 1 260-273 (Panckoucke, Paris, 1783).
5. Willdenow, C.L. Artemisia. in Species Plantarum, 4th ed., Vol. 3 1815-1849 (G. C. Nauk, Berlin, 1804).
6. Besser, W.S. Synopsis Absinthiorum. Bulletin de la Société Impériale des Naturalistes de Moscou 1, 219-265 (1829).
7. Besser, W.S. De Seriphidiis seu de sectione Ilia Artemisiarum Linnaei. Bulletin de la Société Impériale des Naturalistes de Moscou 7, 1-46 (1831).
8. Besser, W.S. Tentamen de Abrotanis seu de sectione Ilda Artemisiarum Linnaei. Nouveaux Mémoires de la Société Impériale des Naturalistes de Moscou 3, 1-92 (1834).
9. Besser, W.S. Dracunculi seu de sectione IVta et ultima Artemisiarum Linnaei. Bulletin de la Société Impériale des Naturalistes de Moscou 8, 1-95 (1835).
10. Besser, W.S. Supplementum ad synopsin Absynthiorum tentamen de Abrotanis, dissertationem de Seriphidiis atque de Dracunculis. Bulletin de la Société Impériale des Naturalistes de Moscou 9, 1-115 (1836).
11. Ledebour, C.F. Artemisia. in Flora Rossica, Vol. 2 559-600 (E. Schweizerbart, Stuttgart, 1844).
12. Hooker, J.D. The Flora of British India. Vol. 3 321-330 (L. Reeve & Co., London, 1875).
13. Rouy, G.C. Artemisia. in Flore de France, Vol. 8 278-300 (Asnières (Seine), 1903).
14. Rydberg, P.A. Carduaceae, Tageteae, Anthemideae. in North American Flora, Vol. 34 (New York Botanical Garden, Bronx, 1916).
15. Hall, H.M. & Clements, F.E. The Phylogenetic Method in Taxonomy. The North American species of Artemisia, Chrysothamnus and Atriplex. (Carnegie Institution of Washington, Washington, D.C., 1923).
16. Pampanini, R. Materiali per lo studio delle Artemisie asiatiche. Nuovo Giornale Botanico Italiano 34, 632-708 (1927).
17. Pampanini, R. Materiali per lo studio delle Artemisie asiatiche II. Nuovo Giornale Botanico Italiano 36, 375-388 (1929).
18. Pampanini, R. Quinto contributo alla conoscenza dell Artemisia verlotorum Lamotte. Bollettino della Società Botanica Italiana 36, 395-547 (1929).
19. Pampanini, R. Materiali per lo studio delle Artemisie asiatiche III. Nuovo Giornale Botanico Italiano 39, 19-35 (1932).
20. Pampanini, R. Artemisie asiatiche nuove. Rendiconti del Seminario della Facoltà di Scienze 8, 1-5 (1938).
21. Kitamura, S. A classification of Artemisia. Acta Phytotaxonomica et Geobotanica 8, 62-66 (1939).
22. Pampanini, R. Materiali per lo studio delle Artemisie asiatiche IV. Nuovo Giornale Botanico Italiano 46, 551-599 (1939).
23. Krascheninnikov, I.M. An essay of the phylogenetical analysis of some Eurasian groups of the genus Artemisia L. according to the palaeographical features of Eurasia. Materials of the History of the Flora and Vegetation of the USSR 11, 87-196 (1946).
24. Poljakov, P.P. Artemisia L. in Flora of the U.S.S.R., Vol. 26 (ed. Shishkin, B.K., & Bobrov, E.G.) 425-631 (Nauka, Leningrad 1961).
25. Rechinger, K.H. Artemisia. in Flora Iranica, Vol. 158 1-100 (Akademische Druck- u. Verlagsanstalt, Graz, 1963).
26. Filatova, N.C. Artemisia. in Flora Kazakhstana (Vol. IX) [Flora of Kazakhstan] (ed. Pavlov, N.V.) 76-140 (Izdatel’stvo “Nauka” Kazakhskoy SSSR, Alma - Ata, 1966).
27. Vvedensky, A.I. Artemisia. in Flora of Central Asia, Vol. 9 1-99 (Nauka, Tashkent, 1968).
28. Cabrera, A.L. Compositae. in Flora de la Provincia de Buenos Aires, Vol. 4 (ed. Cabrera, A.L.) 1-726 (Instituto Nacional de Tecnología Agropecuaria, Buenos Aires, 1971).
29. Tutin, T.G. Artemisia L. in Flora Europaea, Vol. 4 (ed. Tutin, T.G. et al.) 178–186 (Cambridge University Press, Cambridge, 1976).
30. Leonova, T.G. Artemisia. in Flora Partis Europaeae URSS. [Flora of the European Part of the USSR] (ed. Tzvelev, V.I.) 150-174 (Nauka, Petropoli, 1982).
31. Leonova, T.G. Artemisia. in Opredelitel’ sosudistykh rastenii Mongolii (s atlasom) [Manual for identifying vascular plants of Mongolia (with atlas)] (ed. Grubov, V.I.) 245-253 (Luchka, Leningradskoe otdelenie, Leningrad, 1982).
32. Ling, Y.R. On the system of the genus Artemisia L. and the relationship with its allies. Bulletin of Botanical Research 2, 1-60 (1982).
33. Podlech, D. Compositae VI - Anthemideae. in Flora Iranica (ed. Rechinger, K.H.) 159-225 (Akademische Druck- u. Verlagsanstalt, Graz, 1986).
34. Korobkov, A.A. Genus Artemisia L. in Arkticheskaya Flora SSSR, Vol. 10 (ed. Tolmatchev AI, Y.B.) 133–179 (Izdatelstvo Akademii Nauk SSSR, Leningrad, 1987).
35. Ling, Y.R. The Old World Seriphidium (Bess.) Poljak. (Compositae). Bulletin of Botanical Research 11, 1-40 (1991).
36. Ling, Y.R. The Old World Artemisia L. (Compositae). Bulletin of Botanical Research 12, 1-108 (1992).
37. Bremer, K. & Humphries, C.J. Generic Monograph of the Asteraceae - Anthemideae. Bulletin of the Natural History Museum London (Botany) 23, 71-177 (1993).
38. Ling, Y.R. On the floristics of Artemisia L. in the world. Bulletin of Botanical Research 15, 1-37 (1995).
39. Ling, Y.R. The New World Artemisia L. in Advances in Compositae Systematics (ed. Hind, D.J.C.P.G.) 255-281 (Royal Botanic Gardens, Kew, 1995).
40. Ling, Y.R. The New World Seriphidium (Besser) Fourr. in Advances in Compositae Systematics (ed. Hind, D.J.C.P.G.) 283-291 (Royal Botanic Gardens, Kew, 1995).
41. Krasnoborov, I.M. Genus Artemisia L. in Flora Sibirae. Asteraceae (Compositae), Vol. 13 (ed. Krasnoborov IM, L.M., Tupitsyna NN) (Nauka, Novosibirsk, 1997).
42. Grubov, V.I. Artemisia. in Key to the Vascular Plants of Mongolia 328-336 (Science Publishers, Enfield, NH, 2001).
43. Vallès, J. & McArthur, E.D. Artemisia systematics and phylogeny: cytogenetic and molecular insights. in Shrubland ecosystem genetics and biodiversity: proceedings (eds. McArthur, E.D. & Fairbanks, D.J.) 21-21 (U.S. Department of Agriculture, Forest Service, Rocky Mountain Research Station, Ogden, UT, 2001).
44. Shultz, L.M. Artemisia. in Flora of North America (ed. Committee, F.o.N.A.E.) 503-534 (Oxford University Press, New York, 2006).
45. Shultz, L.M. Monograph of Artemisia Subgenus Tridentatae (Asteraceae-Anthemideae. Systematic Botany Monographs 89, 1-131 (2009).
46. Garcia, S. et al. Taxonomic and Nomenclatural Rearrangements in Artemisia Subgen. Tridentatae, Including a Redefinition of Sphaeromeria (Asteraceae, Anthemideae). Western North American Naturalist 71, 158-163 (2011).
47. Ling YR, H., C.J. Gilbert MG. Artemisia L. in Flora of China, Vol. 20 (ed. Wu ZY, R.P., Hong, DY) 1151–1259 (Science Press, Missouri Botanical Garden Press, Beijing, St. Louis, 2011).
3. Efloras
1. Annotated Checklist of the Flowering Plants of Nepal, URL: http://www.efloras.org/browse.aspx?flora_id=110&start_taxon_id=102682
2. Flora of Chile: http://www.efloras.org/florataxon.aspx?flora_id=60&taxon_id=102682
3. Flora of China: http://www.efloras.org/florataxon.aspx?flora_id=2&taxon_id=102682
4. Flora of Taiwan: http://www.efloras.org/florataxon.aspx?flora_id=1&taxon_id=102682
5. Ornamental Plants From Russia And Adjacent States Of The Former Soviet: Unionhttp://www.efloras.org/florataxon.aspx?flora_id=120&taxon_id=102682
6. Flora of Pakistan:http://www.efloras.org/florataxon.aspx?flora_id=5&taxon_id=102682
7. Flora of the Hawaiian Islands: https://naturalhistory2.si.edu/botany/hawaiianflora/result2.cfm
8. African Plant Database: https://africanplantdatabase.ch/en/search/Artemisia/fna/1/fsa/1/fta/1/bdm/1/page/1
