# Supplementary material for: Global phylogeny and taxonomy of Artemisia
Source: Nat Commun. 2025 Oct 8;16:8648. doi: 10.1038/s41467-025-64039-0 (PMC12508166; doi:10.1038/s41467-025-64039-0)
Supplement: Supplementary file 5 — Supplementary Data 2 [file 41467_2025_64039_MOESM5_ESM.xlsx]

## Sheet: Sheet1
Species	Voucher/collection	Region of origin/Country	Herbarium	Material type	Latitude	Longitud	Dataset	Bioproject	BioSample	SRA accession	NLC	plastome	ETS-ITS	ITS/ITS1	ITS2	Data sources	Gigamatrix missing rate
Artemisia haussknechtii	60784	Iran	ALBORZ	Historical specimens	35.1	46.4	NLC-plastome-NR	PRJNA909040	SAMN32119463	SRR22582397	https://doi.org/10.6084/m9.figshare.28164335/1_NLC_dataset-concatenated.fasta	https://doi.org/10.6084/m9.figshare.28164335/2_1_plastome_dataset_complete_genome.fasta	https://doi.org/10.6084/m9.figshare.28164335/3_NR_dataset_ETS-ITS.fasta	https://doi.org/10.6084/m9.figshare.28164335/3_NR_dataset_ETS-ITS.fasta	——	Jiao & al., 2023; this study	0.1267
Artemisia melanolepis	104510	Iran	ALBORZ	Historical specimens	36.4	51	NLC-plastome-NR	PRJNA909040	SAMN32147522	SRR22674738	https://doi.org/10.6084/m9.figshare.28164335/1_NLC_dataset-concatenated.fasta	https://doi.org/10.6084/m9.figshare.28164335/2_1_plastome_dataset_complete_genome.fasta	https://doi.org/10.6084/m9.figshare.28164335/3_NR_dataset_ETS-ITS.fasta	https://doi.org/10.6084/m9.figshare.28164335/3_NR_dataset_ETS-ITS.fasta	——	Jiao & al., 2023; this study	0.1018
Artemisia arborescens	BC 931093	Spain	BC	Historical specimens	41.22	0.91	NLC-plastome-NR	PRJNA909040	SAMN32210989	SRR22859246	https://doi.org/10.6084/m9.figshare.28164335/1_NLC_dataset-concatenated.fasta	https://doi.org/10.6084/m9.figshare.28164335/2_1_plastome_dataset_complete_genome.fasta	https://doi.org/10.6084/m9.figshare.28164335/3_NR_dataset_ETS-ITS.fasta	https://doi.org/10.6084/m9.figshare.28164335/3_NR_dataset_ETS-ITS.fasta	——	Jiao & al., 2023; this study	0.1844
Artemisia genipi	BC 908256	Spain	BC	Historical specimens	46.5075	11.5568	NLC-plastome-NR	PRJNA909040	SAMN32211018	SRR22859131	https://doi.org/10.6084/m9.figshare.28164335/1_NLC_dataset-concatenated.fasta	https://doi.org/10.6084/m9.figshare.28164335/2_1_plastome_dataset_complete_genome.fasta	https://doi.org/10.6084/m9.figshare.28164335/3_NR_dataset_ETS-ITS.fasta	https://doi.org/10.6084/m9.figshare.28164335/3_NR_dataset_ETS-ITS.fasta	——	Jiao & al., 2023; this study	0.0674
Artemisia nitida	BC 908258	Spain	BC	Historical specimens	46.5867	12.9908	NLC-plastome-NR	PRJNA909040	SAMN32146922	SRR22674382	https://doi.org/10.6084/m9.figshare.28164335/1_NLC_dataset-concatenated.fasta	https://doi.org/10.6084/m9.figshare.28164335/2_1_plastome_dataset_complete_genome.fasta	https://doi.org/10.6084/m9.figshare.28164335/3_NR_dataset_ETS-ITS.fasta	https://doi.org/10.6084/m9.figshare.28164335/3_NR_dataset_ETS-ITS.fasta	——	Jiao & al., 2023; this study	0.0671
Artemisia pedemontana	BC 879924	Spain	BC	Historical specimens	42.814	-4.67	NLC-plastome-NR	PRJNA909040	SAMN32211048	SRR22859210	https://doi.org/10.6084/m9.figshare.28164335/1_NLC_dataset-concatenated.fasta	https://doi.org/10.6084/m9.figshare.28164335/2_1_plastome_dataset_complete_genome.fasta	https://doi.org/10.6084/m9.figshare.28164335/3_NR_dataset_ETS-ITS.fasta	https://doi.org/10.6084/m9.figshare.28164335/3_NR_dataset_ETS-ITS.fasta	——	Jiao & al., 2023; this study	0.1138
Artemisia splendens	BC 902594	Spain	BC	Historical specimens	40.47	44.18	NLC-plastome-NR	PRJNA909040	SAMN32211092	SRR22859240	https://doi.org/10.6084/m9.figshare.28164335/1_NLC_dataset-concatenated.fasta	https://doi.org/10.6084/m9.figshare.28164335/2_1_plastome_dataset_complete_genome.fasta	https://doi.org/10.6084/m9.figshare.28164335/3_NR_dataset_ETS-ITS.fasta	https://doi.org/10.6084/m9.figshare.28164335/3_NR_dataset_ETS-ITS.fasta	——	Jiao & al., 2023; this study	0.1139
Artemisia umbelliformis	BC 908289	Spain	BC	Historical specimens	42.4	2.21	NLC-plastome-NR	PRJNA909040	SAMN32211116	SRR22859182	https://doi.org/10.6084/m9.figshare.28164335/1_NLC_dataset-concatenated.fasta	https://doi.org/10.6084/m9.figshare.28164335/2_1_plastome_dataset_complete_genome.fasta	https://doi.org/10.6084/m9.figshare.28164335/3_NR_dataset_ETS-ITS.fasta	https://doi.org/10.6084/m9.figshare.28164335/3_NR_dataset_ETS-ITS.fasta	——	Jiao & al., 2023; this study	0.0817
Artemisia argentea	BCN 99574	Spain	BCN	Historical specimens	39.7	45.35	NLC-plastome-NR	PRJNA909040	SAMN32210991	SRR22859157	https://doi.org/10.6084/m9.figshare.28164335/1_NLC_dataset-concatenated.fasta	https://doi.org/10.6084/m9.figshare.28164335/2_1_plastome_dataset_complete_genome.fasta	https://doi.org/10.6084/m9.figshare.28164335/3_NR_dataset_ETS-ITS.fasta	https://doi.org/10.6084/m9.figshare.28164335/3_NR_dataset_ETS-ITS.fasta	——	Jiao & al., 2023; this study	0.106
Artemisia gorgonum	BCN 101807	Spain	BCN	Historical specimens	17	-25.2	NLC-plastome-NR	PRJNA909040	SAMN32119462	SRR22582396	https://doi.org/10.6084/m9.figshare.28164335/1_NLC_dataset-concatenated.fasta	https://doi.org/10.6084/m9.figshare.28164335/2_1_plastome_dataset_complete_genome.fasta	https://doi.org/10.6084/m9.figshare.28164335/3_NR_dataset_ETS-ITS.fasta	https://doi.org/10.6084/m9.figshare.28164335/3_NR_dataset_ETS-ITS.fasta	——	Jiao & al., 2023; this study	0.1497
Artemisia incana	BCN 13926	Spain	BCN	Historical specimens	42.3	-1.8	NLC-plastome-NR	PRJNA909040	SAMN32146872	SRR22673298	https://doi.org/10.6084/m9.figshare.28164335/1_NLC_dataset-concatenated.fasta	https://doi.org/10.6084/m9.figshare.28164335/2_1_plastome_dataset_complete_genome.fasta	https://doi.org/10.6084/m9.figshare.28164335/3_NR_dataset_ETS-ITS.fasta	https://doi.org/10.6084/m9.figshare.28164335/3_NR_dataset_ETS-ITS.fasta	——	Jiao & al., 2023; this study	0.0959
Artemisia thuscula	BCN 97829	Spain	BCN	Historical specimens	28.4	-16.8	NLC-plastome-NR	PRJNA909040	SAMN32211105	SRR22859194	https://doi.org/10.6084/m9.figshare.28164335/1_NLC_dataset-concatenated.fasta	https://doi.org/10.6084/m9.figshare.28164335/2_1_plastome_dataset_complete_genome.fasta	https://doi.org/10.6084/m9.figshare.28164335/3_NR_dataset_ETS-ITS.fasta	https://doi.org/10.6084/m9.figshare.28164335/3_NR_dataset_ETS-ITS.fasta	——	Jiao & al., 2023; this study	0.1522
Artemisia minor	CheJ.Y. Zheng NS L0511	China	KUN	Newly collected	35.355	99.2206	NLC-plastome-NR	PRJNA909040	SAMN32147174	SRR22674627	https://doi.org/10.6084/m9.figshare.28164335/1_NLC_dataset-concatenated.fasta	https://doi.org/10.6084/m9.figshare.28164335/2_1_plastome_dataset_complete_genome.fasta	https://doi.org/10.6084/m9.figshare.28164335/3_NR_dataset_ETS-ITS.fasta	https://doi.org/10.6084/m9.figshare.28164335/3_NR_dataset_ETS-ITS.fasta	——	Jiao & al., 2023; this study	0.4365
Artemisia caespitosa	LE 1002010	Russian Federation	LE	Historical specimens	50.3	90.7	NLC-plastome-NR	——	——	——		——	https://doi.org/10.6084/m9.figshare.28164335/3_NR_dataset_ETS-ITS.fasta	https://doi.org/10.6084/m9.figshare.28164335/3_NR_dataset_ETS-ITS.fasta	——	This study	0.1596
Artemisia deserti	LE 1000297	Afghanistan	LE	Historical specimens	34.7	62.1	NLC-plastome-NR	——	——	——		——	https://doi.org/10.6084/m9.figshare.28164335/3_NR_dataset_ETS-ITS.fasta	https://doi.org/10.6084/m9.figshare.28164335/3_NR_dataset_ETS-ITS.fasta	——	This study	0.2514
Artemisia leucodes	LE 1001951	Kazakhstan	LE	Historical specimens	41.9	69	NLC-plastome-NR	——	——	——		——	https://doi.org/10.6084/m9.figshare.28164335/3_NR_dataset_ETS-ITS.fasta	https://doi.org/10.6084/m9.figshare.28164335/3_NR_dataset_ETS-ITS.fasta	——	This study	0.3522
Artemisia samoiedorum	LE 1002120	Russian Federation	LE	Historical specimens	69.5	86	NLC-plastome-NR	——	——	——		——	https://doi.org/10.6084/m9.figshare.28164335/3_NR_dataset_ETS-ITS.fasta	https://doi.org/10.6084/m9.figshare.28164335/3_NR_dataset_ETS-ITS.fasta	——	This study	0.072
Artemisia alpina	MW 1009309	Russian Federation	MW	Historical specimens	42.5	47.6	NLC-plastome-NR	——	——	——		——	https://doi.org/10.6084/m9.figshare.28164335/3_NR_dataset_ETS-ITS.fasta	https://doi.org/10.6084/m9.figshare.28164335/3_NR_dataset_ETS-ITS.fasta	——	This study	0.1031
Artemisia glomerata	MW 0954465	Canada	MW	Historical specimens	69.1	-140.4	NLC-plastome-NR	——	——	——		——	https://doi.org/10.6084/m9.figshare.28164335/3_NR_dataset_ETS-ITS.fasta	https://doi.org/10.6084/m9.figshare.28164335/3_NR_dataset_ETS-ITS.fasta	——	This study	0.123
Artemisia lagopus	MW 0157821	Russian Federation	MW	Historical specimens	59.6	151	NLC-plastome-NR	——	——	——		——	https://doi.org/10.6084/m9.figshare.28164335/3_NR_dataset_ETS-ITS.fasta	https://doi.org/10.6084/m9.figshare.28164335/3_NR_dataset_ETS-ITS.fasta	——	This study	0.1807
Ajaniopsis penicilliformis (= Artemisia penicilliformis)	Tibet Team 6036	China	PE	Historical specimens	29.75	88.95	NLC-plastome-NR	——	——	——		——	https://doi.org/10.6084/m9.figshare.28164335/3_NR_dataset_ETS-ITS.fasta	https://doi.org/10.6084/m9.figshare.28164335/3_NR_dataset_ETS-ITS.fasta	——	This study	0.072
Artemisia absinthium	G.T. Gao 5409	China	PE	Newly collected	43.0082	80.9447	NLC-plastome-NR	PRJNA909040	SAMN32105452	SRR22572382	https://doi.org/10.6084/m9.figshare.28164335/1_NLC_dataset-concatenated.fasta	https://doi.org/10.6084/m9.figshare.28164335/2_1_plastome_dataset_complete_genome.fasta	https://doi.org/10.6084/m9.figshare.28164335/3_NR_dataset_ETS-ITS.fasta	https://doi.org/10.6084/m9.figshare.28164335/3_NR_dataset_ETS-ITS.fasta	——	Jiao & al., 2023; this study	0.5132
Artemisia argyrophylla	G.T. Gao 5337	China	PE	Newly collected	43.9265	84.5457	NLC-plastome-NR	PRJNA909040	SAMN32105720	SRR22572836	https://doi.org/10.6084/m9.figshare.28164335/1_NLC_dataset-concatenated.fasta	https://doi.org/10.6084/m9.figshare.28164335/2_1_plastome_dataset_complete_genome.fasta	https://doi.org/10.6084/m9.figshare.28164335/3_NR_dataset_ETS-ITS.fasta	https://doi.org/10.6084/m9.figshare.28164335/3_NR_dataset_ETS-ITS.fasta	——	Jiao & al., 2023; this study	0.3101
Artemisia austriaca	G.T. Gao 5031	China	PE	Newly collected	48.1708	87.0472	NLC-plastome-NR	PRJNA909040	SAMN32112336	SRR22574943	https://doi.org/10.6084/m9.figshare.28164335/1_NLC_dataset-concatenated.fasta	https://doi.org/10.6084/m9.figshare.28164335/2_1_plastome_dataset_complete_genome.fasta	https://doi.org/10.6084/m9.figshare.28164335/3_NR_dataset_ETS-ITS.fasta	https://doi.org/10.6084/m9.figshare.28164335/3_NR_dataset_ETS-ITS.fasta	——	Jiao & al., 2023; this study	0.4145
Artemisia blepharolepis	J.Y. Zheng XH 069	China	PE	Newly collected	37.4591	105.008	NLC-plastome-NR	PRJNA909040	SAMN32112101	SRR22574738	https://doi.org/10.6084/m9.figshare.28164335/1_NLC_dataset-concatenated.fasta	https://doi.org/10.6084/m9.figshare.28164335/2_1_plastome_dataset_complete_genome.fasta	https://doi.org/10.6084/m9.figshare.28164335/3_NR_dataset_ETS-ITS.fasta	https://doi.org/10.6084/m9.figshare.28164335/3_NR_dataset_ETS-ITS.fasta	——	Jiao & al., 2023; this study	0.1612
Artemisia frigida	J.Y. Zheng 046	China	PE	Newly collected	41.5181	111.708	NLC-plastome-NR	PRJNA909040	SAMN32119466	SRR22582398	https://doi.org/10.6084/m9.figshare.28164335/1_NLC_dataset-concatenated.fasta	https://doi.org/10.6084/m9.figshare.28164335/2_1_plastome_dataset_complete_genome.fasta	https://doi.org/10.6084/m9.figshare.28164335/3_NR_dataset_ETS-ITS.fasta	https://doi.org/10.6084/m9.figshare.28164335/3_NR_dataset_ETS-ITS.fasta	——	Jiao & al., 2023; this study	0.2571
Artemisia glabella	J.Y. Zheng XH 164	China	PE	Newly collected	47.9202	87.5939	NLC-plastome-NR	PRJNA909040	SAMN32211020	SRR22859128	https://doi.org/10.6084/m9.figshare.28164335/1_NLC_dataset-concatenated.fasta	https://doi.org/10.6084/m9.figshare.28164335/2_1_plastome_dataset_complete_genome.fasta	https://doi.org/10.6084/m9.figshare.28164335/3_NR_dataset_ETS-ITS.fasta	https://doi.org/10.6084/m9.figshare.28164335/3_NR_dataset_ETS-ITS.fasta	——	Jiao & al., 2023; this study	0.2861
Artemisia jacutica	J.H. Shen 736	Russia	PE	Newly collected	50.0394	88.5119	NLC-plastome-NR	PRJNA909040	SAMN32147141	SRR22674605	https://doi.org/10.6084/m9.figshare.28164335/1_NLC_dataset-concatenated.fasta	https://doi.org/10.6084/m9.figshare.28164335/2_1_plastome_dataset_complete_genome.fasta	https://doi.org/10.6084/m9.figshare.28164335/3_NR_dataset_ETS-ITS.fasta	https://doi.org/10.6084/m9.figshare.28164335/3_NR_dataset_ETS-ITS.fasta	——	Jiao & al., 2023; this study	0.3635
Artemisia juncea	J.Y. Zheng XH 223	China	PE	Newly collected	46.2002	83.0051	NLC-plastome-NR	PRJNA909040	SAMN32147172	SRR22674626	https://doi.org/10.6084/m9.figshare.28164335/1_NLC_dataset-concatenated.fasta	https://doi.org/10.6084/m9.figshare.28164335/2_1_plastome_dataset_complete_genome.fasta	https://doi.org/10.6084/m9.figshare.28164335/3_NR_dataset_ETS-ITS.fasta	https://doi.org/10.6084/m9.figshare.28164335/3_NR_dataset_ETS-ITS.fasta	——	Jiao & al., 2023; this study	0.2462
Artemisia macrocephala	B.H. Jiao and J.Y. Zheng589	China	PE	Newly collected	27.4937	88.9173	NLC-plastome-NR	PRJNA909040	SAMN32211038	SRR22859109	https://doi.org/10.6084/m9.figshare.28164335/1_NLC_dataset-concatenated.fasta	https://doi.org/10.6084/m9.figshare.28164335/2_1_plastome_dataset_complete_genome.fasta	https://doi.org/10.6084/m9.figshare.28164335/3_NR_dataset_ETS-ITS.fasta	https://doi.org/10.6084/m9.figshare.28164335/3_NR_dataset_ETS-ITS.fasta	——	Jiao & al., 2023; this study	0.4423
Artemisia obtusiloba	J.Y. Zheng XH 124	China	PE	Newly collected	46.6684	90.3784	NLC-plastome-NR	PRJNA909040	SAMN32151070	SRR22675209	https://doi.org/10.6084/m9.figshare.28164335/1_NLC_dataset-concatenated.fasta	https://doi.org/10.6084/m9.figshare.28164335/2_1_plastome_dataset_complete_genome.fasta	https://doi.org/10.6084/m9.figshare.28164335/3_NR_dataset_ETS-ITS.fasta	https://doi.org/10.6084/m9.figshare.28164335/3_NR_dataset_ETS-ITS.fasta	——	Jiao & al., 2023; this study	0.2704
Artemisia rupestris	J.Y. Zheng XH 198	China	PE	Newly collected	48.6916	87.0282	NLC-plastome-NR	PRJNA909040	SAMN32211062	SRR22859146	https://doi.org/10.6084/m9.figshare.28164335/1_NLC_dataset-concatenated.fasta	https://doi.org/10.6084/m9.figshare.28164335/2_1_plastome_dataset_complete_genome.fasta	https://doi.org/10.6084/m9.figshare.28164335/3_NR_dataset_ETS-ITS.fasta	https://doi.org/10.6084/m9.figshare.28164335/3_NR_dataset_ETS-ITS.fasta	——	Jiao & al., 2023; this study	0.4189
Artemisia schmidtiana	M. Wei 1232	China	PE	Newly collected	41.55	140.333	NLC-plastome-NR	PRJNA909040	SAMN32211067	SRR22859141	https://doi.org/10.6084/m9.figshare.28164335/1_NLC_dataset-concatenated.fasta	https://doi.org/10.6084/m9.figshare.28164335/2_1_plastome_dataset_complete_genome.fasta	https://doi.org/10.6084/m9.figshare.28164335/3_NR_dataset_ETS-ITS.fasta	https://doi.org/10.6084/m9.figshare.28164335/3_NR_dataset_ETS-ITS.fasta	——	Jiao & al., 2023; this study	0.2571
Artemisia sericea	J.Y. Zheng XH 203	China	PE	Newly collected	48.6916	87.0282	NLC-plastome-NR	PRJNA909040	SAMN32211073	SRR22859134	https://doi.org/10.6084/m9.figshare.28164335/1_NLC_dataset-concatenated.fasta	https://doi.org/10.6084/m9.figshare.28164335/2_1_plastome_dataset_complete_genome.fasta	https://doi.org/10.6084/m9.figshare.28164335/3_NR_dataset_ETS-ITS.fasta	https://doi.org/10.6084/m9.figshare.28164335/3_NR_dataset_ETS-ITS.fasta	——	Jiao & al., 2023; this study	0.2874
Artemisia shangnanensis	B.H. Jiao and S.Q. Zhao 304	China	PE	Newly collected	31.5963	110.874	NLC-plastome-NR	PRJNA909040	SAMN32211074	SRR22859133	https://doi.org/10.6084/m9.figshare.28164335/1_NLC_dataset-concatenated.fasta	https://doi.org/10.6084/m9.figshare.28164335/2_1_plastome_dataset_complete_genome.fasta	https://doi.org/10.6084/m9.figshare.28164335/3_NR_dataset_ETS-ITS.fasta	https://doi.org/10.6084/m9.figshare.28164335/3_NR_dataset_ETS-ITS.fasta	——	Jiao & al., 2023; this study	0.3479
Artemisia xerophytica	J.Y. Zheng XH 193	China	PE	Newly collected	47.6936	86.841	NLC-plastome-NR	PRJNA909040	SAMN32211132	SRR22859180	https://doi.org/10.6084/m9.figshare.28164335/1_NLC_dataset-concatenated.fasta	https://doi.org/10.6084/m9.figshare.28164335/2_1_plastome_dataset_complete_genome.fasta	https://doi.org/10.6084/m9.figshare.28164335/3_NR_dataset_ETS-ITS.fasta	https://doi.org/10.6084/m9.figshare.28164335/3_NR_dataset_ETS-ITS.fasta	——	Jiao & al., 2023; this study	0.4987
*Artemisia sieversiana	B.H. Jiao and S.Q. Zhao 134	China	PE	Newly collected	44.0974	116.292	NLC-plastome-NR	PRJNA909040	SAMN32211080	SRR22859094	https://doi.org/10.6084/m9.figshare.28164335/1_NLC_dataset-concatenated.fasta	https://doi.org/10.6084/m9.figshare.28164335/2_1_plastome_dataset_complete_genome.fasta	https://doi.org/10.6084/m9.figshare.28164335/3_NR_dataset_ETS-ITS.fasta	https://doi.org/10.6084/m9.figshare.28164335/3_NR_dataset_ETS-ITS.fasta	——	Jiao & al., 2023; this study	0.2943
Artemisia atlantica	LE 10001460	Algeria	LE	Historical specimens	34.3	1.9	NLC-plastome-NR	——	——	——	https://doi.org/10.6084/m9.figshare.28164335/1_NLC_dataset-concatenated.fasta	https://doi.org/10.6084/m9.figshare.28164335/2_1_plastome_dataset_complete_genome.fasta	https://doi.org/10.6084/m9.figshare.28164335/3_NR_dataset_ETS-ITS.fasta	https://doi.org/10.6084/m9.figshare.28164335/3_NR_dataset_ETS-ITS.fasta	——	This study	0.088
Artemisia davazamczii	MW0192455	Mongolia	MW	Historical specimens	44.6696	101.839	NLC-plastome-NR	——	——	——	https://doi.org/10.6084/m9.figshare.28164335/1_NLC_dataset-concatenated.fasta	https://doi.org/10.6084/m9.figshare.28164335/2_1_plastome_dataset_complete_genome.fasta	https://doi.org/10.6084/m9.figshare.28164335/3_NR_dataset_ETS-ITS.fasta	https://doi.org/10.6084/m9.figshare.28164335/3_NR_dataset_ETS-ITS.fasta	——	This study	0.0559
Artemisia skorniakovii	LE 10001330	Tajikistan	LE	Historical specimens	37.4	73.1	NLC-plastome-NR	——	——	——	https://doi.org/10.6084/m9.figshare.28164335/1_NLC_dataset-concatenated.fasta	https://doi.org/10.6084/m9.figshare.28164335/2_1_plastome_dataset_complete_genome.fasta	https://doi.org/10.6084/m9.figshare.28164335/3_NR_dataset_ETS-ITS.fasta	https://doi.org/10.6084/m9.figshare.28164335/3_NR_dataset_ETS-ITS.fasta	——	This study	0.0889
Artemisia aschurbajewi	——	Kyrgyzstan	——	——	39.7	73.7	NR	——	——	——		——	DQ028838	AF504170	AF504143	Sanz & al., 2008; Vallès & al., 2003	0.9967
Artemisia czekanowskiana	——	Russian Federation	——	——	71.3	103.3	NR	——	——	——		——	AM397969	AM398862	——	Tkach & al., 2008	0.9965
Artemisia granatensis	——	Spain	——	——	37.1	-2.9	NR	——	——	——		——	DQ028841	AF045397	AF079949	Sanz & al., 2008; Torrell & al., 1999	0.9967
Artemisia judaica	——	Egypt	——	——	28.5	34.5	NR	——	——	——		——	DQ028848	AF504175	AF504148	Sanz & al., 2008; Vallès & al., 2003	0.996
Artemisia lucentica	——	Spain	——	——	37.4	-1.9	NR	——	——	——		——	DQ028846	AF045390	AF079943	Sanz & al., 2008; Torrell & al., 1999	0.9968
Artemisia reptans	——	Spain	——	——	28.1	-15.5	NR	——	——	——		——	DQ028847	AF045391	AF079944	Sanz & al., 2008; Torrell & al., 1999	0.9968
Artemisia senjavinensis	——	United States of America	——	——	64.7	-165.7	NR	——	——	——		——	AM398018	AM398915	——	Tkach & al., 2008	0.996
Artemisia woodii	DSM 1030	Canada	PE	Newly collected	61	-138.5	NR	——	——	——		——	https://doi.org/10.6084/m9.figshare.28164335/3_NR_dataset_ETS-ITS.fasta	https://doi.org/10.6084/m9.figshare.28164335/3_NR_dataset_ETS-ITS.fasta	——	This study	0.9981
Artemisia glacialis	Twibell, J 1995.37	Switzerland	UC	——	46	7.8	NR	——	——	——		——	JX069400	JX051700	——	Hobbs & Baldwin, 2013	0.9967
Artemisia kitadakensis	Furuse, M. s.n. (8/19/1956)	Japan	UC	——	35.7	138.2	NR	——	——	——		——	JX069465	JX051732	——	Hobbs & Baldwin, 2013	0.996
Artemisia anomala	LiangYL027	China	KUN	Newly collected	24.5488	114.5	NLC-plastome-NR	PRJNA909040	SAMN32107318	SRR22573199	https://doi.org/10.6084/m9.figshare.28164335/1_NLC_dataset-concatenated.fasta	https://doi.org/10.6084/m9.figshare.28164335/2_1_plastome_dataset_complete_genome.fasta	https://doi.org/10.6084/m9.figshare.28164335/3_NR_dataset_ETS-ITS.fasta	https://doi.org/10.6084/m9.figshare.28164335/3_NR_dataset_ETS-ITS.fasta	——	Jiao & al., 2023; this study	0.6093
Artemisia calophylla	ZhongY795	China	KUN	Newly collected	27.3844	88.9751	NLC-plastome-NR	PRJNA909040	SAMN32112224	SRR22696344	https://doi.org/10.6084/m9.figshare.28164335/1_NLC_dataset-concatenated.fasta	https://doi.org/10.6084/m9.figshare.28164335/2_1_plastome_dataset_complete_genome.fasta	https://doi.org/10.6084/m9.figshare.28164335/3_NR_dataset_ETS-ITS.fasta	https://doi.org/10.6084/m9.figshare.28164335/3_NR_dataset_ETS-ITS.fasta	——	Jiao & al., 2023; this study	0.3613
Artemisia igniaria	Lilan509	China	KUN	Newly collected	36.4242	117.233	NLC-plastome-NR	PRJNA909040	SAMN32147171	SRR22674625	https://doi.org/10.6084/m9.figshare.28164335/1_NLC_dataset-concatenated.fasta	https://doi.org/10.6084/m9.figshare.28164335/2_1_plastome_dataset_complete_genome.fasta	https://doi.org/10.6084/m9.figshare.28164335/3_NR_dataset_ETS-ITS.fasta	https://doi.org/10.6084/m9.figshare.28164335/3_NR_dataset_ETS-ITS.fasta	——	Jiao & al., 2023; this study	0.397
Artemisia moorcroftiana	LJQ-QLS-2008-0128	China	KUN	Newly collected	37.6183	101.317	NLC-plastome-NR	PRJNA909040	SAMN32150602	SRR22675070	https://doi.org/10.6084/m9.figshare.28164335/1_NLC_dataset-concatenated.fasta	https://doi.org/10.6084/m9.figshare.28164335/2_1_plastome_dataset_complete_genome.fasta	https://doi.org/10.6084/m9.figshare.28164335/3_NR_dataset_ETS-ITS.fasta	https://doi.org/10.6084/m9.figshare.28164335/3_NR_dataset_ETS-ITS.fasta	——	Jiao & al., 2023; this study	0.3804
Artemisia myriantha	LiuJQ-GN-2011-447	China	KUN	Newly collected	34.9533	102.892	NLC-plastome-NR	PRJNA909040	SAMN32151042	SRR22675181	https://doi.org/10.6084/m9.figshare.28164335/1_NLC_dataset-concatenated.fasta	https://doi.org/10.6084/m9.figshare.28164335/2_1_plastome_dataset_complete_genome.fasta	https://doi.org/10.6084/m9.figshare.28164335/3_NR_dataset_ETS-ITS.fasta	https://doi.org/10.6084/m9.figshare.28164335/3_NR_dataset_ETS-ITS.fasta	——	Jiao & al., 2023; this study	0.3922
Artemisia princeps	LiXJ579	China	KUN	Newly collected	29.5933	103.381	NLC-plastome-NR	PRJNA909040	SAMN32211053	SRR22859204	https://doi.org/10.6084/m9.figshare.28164335/1_NLC_dataset-concatenated.fasta	https://doi.org/10.6084/m9.figshare.28164335/2_1_plastome_dataset_complete_genome.fasta	https://doi.org/10.6084/m9.figshare.28164335/3_NR_dataset_ETS-ITS.fasta	https://doi.org/10.6084/m9.figshare.28164335/3_NR_dataset_ETS-ITS.fasta	——	Jiao & al., 2023; this study	0.4125
Artemisia thellungiana	YJ.Y. Zheng NS 0370	China	KUN	Newly collected	22.897	100.996	NLC-plastome-NR	PRJNA909040	SAMN32211104	SRR22859195	https://doi.org/10.6084/m9.figshare.28164335/1_NLC_dataset-concatenated.fasta	https://doi.org/10.6084/m9.figshare.28164335/2_1_plastome_dataset_complete_genome.fasta	https://doi.org/10.6084/m9.figshare.28164335/3_NR_dataset_ETS-ITS.fasta	https://doi.org/10.6084/m9.figshare.28164335/3_NR_dataset_ETS-ITS.fasta	——	Jiao & al., 2023; this study	0.2502
Artemisia velutina	LJBG0071	China	KUN	Newly collected	28.66	97.4599	NLC-plastome-NR	PRJNA909040	SAMN32211119	SRR22859226	https://doi.org/10.6084/m9.figshare.28164335/1_NLC_dataset-concatenated.fasta	https://doi.org/10.6084/m9.figshare.28164335/2_1_plastome_dataset_complete_genome.fasta	https://doi.org/10.6084/m9.figshare.28164335/3_NR_dataset_ETS-ITS.fasta	https://doi.org/10.6084/m9.figshare.28164335/3_NR_dataset_ETS-ITS.fasta	——	Jiao & al., 2023; this study	0.4904
*Artemisia stolonifera	XuZD229	China	KUN	Newly collected	31.1206	115.774	NLC-plastome-NR	PRJNA909040	SAMN32211094	SRR22859238	https://doi.org/10.6084/m9.figshare.28164335/1_NLC_dataset-concatenated.fasta	https://doi.org/10.6084/m9.figshare.28164335/2_1_plastome_dataset_complete_genome.fasta	https://doi.org/10.6084/m9.figshare.28164335/3_NR_dataset_ETS-ITS.fasta	https://doi.org/10.6084/m9.figshare.28164335/3_NR_dataset_ETS-ITS.fasta	——	Jiao & al., 2023; this study	0.3651
Artemisia koidzumii	LE 1001306	Russian Federation	LE	Historical specimens	46.1	142.2	NLC-plastome-NR	——	——	——		——	https://doi.org/10.6084/m9.figshare.28164335/3_NR_dataset_ETS-ITS.fasta	https://doi.org/10.6084/m9.figshare.28164335/3_NR_dataset_ETS-ITS.fasta	——	This study	0.1438
Artemisia michauxiana	LE 1001375	Canada	LE	Historical specimens	49.9	-115.7	NLC-plastome-NR	——	——	——		——	https://doi.org/10.6084/m9.figshare.28164335/3_NR_dataset_ETS-ITS.fasta	https://doi.org/10.6084/m9.figshare.28164335/3_NR_dataset_ETS-ITS.fasta	——	This study	0.0679
Artemisia montana	LE 1001450	Japan	LE	Historical specimens	36.1	138.2	NLC-plastome-NR	——	——	——		——	https://doi.org/10.6084/m9.figshare.28164335/3_NR_dataset_ETS-ITS.fasta	https://doi.org/10.6084/m9.figshare.28164335/3_NR_dataset_ETS-ITS.fasta	——	This study	0.0722
Artemisia serrata	LE 1001832	United States of America	LE	Historical specimens	43.5	-90.4	NLC-plastome-NR	——	——	——		——	https://doi.org/10.6084/m9.figshare.28164335/3_NR_dataset_ETS-ITS.fasta	https://doi.org/10.6084/m9.figshare.28164335/3_NR_dataset_ETS-ITS.fasta	——	This study	0.1016
Artemisia abaensis	J.Y. Zheng 302	China	PE	Newly collected	33.2253	103.912	NLC-plastome-NR	PRJNA909040	SAMN32105323	SRR22696435	https://doi.org/10.6084/m9.figshare.28164335/1_NLC_dataset-concatenated.fasta	https://doi.org/10.6084/m9.figshare.28164335/2_1_plastome_dataset_complete_genome.fasta	https://doi.org/10.6084/m9.figshare.28164335/3_NR_dataset_ETS-ITS.fasta	https://doi.org/10.6084/m9.figshare.28164335/3_NR_dataset_ETS-ITS.fasta	——	Jiao & al., 2023; this study	0.3455
Artemisia argyi	B.H. Jiao _sn	China	PE	Newly collected	30.0398	115.36	NLC-plastome-NR	PRJNA909040	SAMN32064824	SRR22541711	https://doi.org/10.6084/m9.figshare.28164335/1_NLC_dataset-concatenated.fasta	https://doi.org/10.6084/m9.figshare.28164335/2_1_plastome_dataset_complete_genome.fasta	https://doi.org/10.6084/m9.figshare.28164335/3_NR_dataset_ETS-ITS.fasta	https://doi.org/10.6084/m9.figshare.28164335/3_NR_dataset_ETS-ITS.fasta	——	Jiao & al., 2023; this study	0.2606
Artemisia austroyunnanensis	G.J. Zhang 213	China	PE	Newly collected	31.2787	110.08	NLC-plastome-NR	PRJNA909040	SAMN32108334	SRR22696437	https://doi.org/10.6084/m9.figshare.28164335/1_NLC_dataset-concatenated.fasta	https://doi.org/10.6084/m9.figshare.28164335/2_1_plastome_dataset_complete_genome.fasta	https://doi.org/10.6084/m9.figshare.28164335/3_NR_dataset_ETS-ITS.fasta	https://doi.org/10.6084/m9.figshare.28164335/3_NR_dataset_ETS-ITS.fasta	——	Jiao & al., 2023; this study	0.3833
Artemisia brachyphylla	C.Chen 251	China	PE	Newly collected	41.6	119.3	NLC-plastome-NR	PRJNA909040	SAMN32210999	SRR22859244	https://doi.org/10.6084/m9.figshare.28164335/1_NLC_dataset-concatenated.fasta	https://doi.org/10.6084/m9.figshare.28164335/2_1_plastome_dataset_complete_genome.fasta	https://doi.org/10.6084/m9.figshare.28164335/3_NR_dataset_ETS-ITS.fasta	https://doi.org/10.6084/m9.figshare.28164335/3_NR_dataset_ETS-ITS.fasta	——	Jiao & al., 2023; this study	0.2374
Artemisia campbellii	B.H. Jiao and J.Y. Zheng131	China	PE	Newly collected	33.235	91.846	NLC-plastome-NR	PRJNA909040	SAMN32112185	SRR22696346	https://doi.org/10.6084/m9.figshare.28164335/1_NLC_dataset-concatenated.fasta	https://doi.org/10.6084/m9.figshare.28164335/2_1_plastome_dataset_complete_genome.fasta	https://doi.org/10.6084/m9.figshare.28164335/3_NR_dataset_ETS-ITS.fasta	https://doi.org/10.6084/m9.figshare.28164335/3_NR_dataset_ETS-ITS.fasta	——	Jiao & al., 2023; this study	0.2991
Artemisia carruthii	Atwood, N. D. 30840	USA	PE	Historical specimens	35.5527	-107.403	NLC-plastome-NR	PRJNA909040	SAMN32211000	SRR22859233	https://doi.org/10.6084/m9.figshare.28164335/1_NLC_dataset-concatenated.fasta	https://doi.org/10.6084/m9.figshare.28164335/2_1_plastome_dataset_complete_genome.fasta	https://doi.org/10.6084/m9.figshare.28164335/3_NR_dataset_ETS-ITS.fasta	https://doi.org/10.6084/m9.figshare.28164335/3_NR_dataset_ETS-ITS.fasta	——	Jiao & al., 2023; this study	0.128
Artemisia chingii	B.H. Jiao and S.Q. Zhao 297	China	PE	Newly collected	31.4766	110.098	NLC-plastome-NR	PRJNA909040	SAMN32211004	SRR22859173	https://doi.org/10.6084/m9.figshare.28164335/1_NLC_dataset-concatenated.fasta	https://doi.org/10.6084/m9.figshare.28164335/2_1_plastome_dataset_complete_genome.fasta	https://doi.org/10.6084/m9.figshare.28164335/3_NR_dataset_ETS-ITS.fasta	https://doi.org/10.6084/m9.figshare.28164335/3_NR_dataset_ETS-ITS.fasta	——	Jiao & al., 2023; this study	0.6886
Artemisia deversa	Bashan 5562	China	PE	Newly collected	32.8481	106.992	NLC-plastome-NR	PRJNA909040	SAMN32119481	SRR22582425	https://doi.org/10.6084/m9.figshare.28164335/1_NLC_dataset-concatenated.fasta	https://doi.org/10.6084/m9.figshare.28164335/2_1_plastome_dataset_complete_genome.fasta	https://doi.org/10.6084/m9.figshare.28164335/3_NR_dataset_ETS-ITS.fasta	https://doi.org/10.6084/m9.figshare.28164335/3_NR_dataset_ETS-ITS.fasta	——	Jiao & al., 2023; this study	0.3421
Artemisia douglasiana	H. Ma141	USA	PE	Newly collected	33.4746	-117.141	NLC-plastome-NR	PRJNA909040	SAMN32211006	SRR22859160	https://doi.org/10.6084/m9.figshare.28164335/1_NLC_dataset-concatenated.fasta	https://doi.org/10.6084/m9.figshare.28164335/2_1_plastome_dataset_complete_genome.fasta	https://doi.org/10.6084/m9.figshare.28164335/3_NR_dataset_ETS-ITS.fasta	https://doi.org/10.6084/m9.figshare.28164335/3_NR_dataset_ETS-ITS.fasta	——	Jiao & al., 2023; this study	0.4285
Artemisia erlangshanensis	M. Wei 402	China	PE	Newly collected	29.8636	102.287	NLC-plastome-NR	PRJNA909040	SAMN32211012	SRR22859153	https://doi.org/10.6084/m9.figshare.28164335/1_NLC_dataset-concatenated.fasta	https://doi.org/10.6084/m9.figshare.28164335/2_1_plastome_dataset_complete_genome.fasta	https://doi.org/10.6084/m9.figshare.28164335/3_NR_dataset_ETS-ITS.fasta	https://doi.org/10.6084/m9.figshare.28164335/3_NR_dataset_ETS-ITS.fasta	——	Jiao & al., 2023; this study	0.3185
Artemisia flaccida	J.Y. Zheng 260	China	PE	Newly collected	28.4167	103.28	NLC-plastome-NR	PRJNA909040	SAMN32211015	SRR22859150	https://doi.org/10.6084/m9.figshare.28164335/1_NLC_dataset-concatenated.fasta	https://doi.org/10.6084/m9.figshare.28164335/2_1_plastome_dataset_complete_genome.fasta	https://doi.org/10.6084/m9.figshare.28164335/3_NR_dataset_ETS-ITS.fasta	https://doi.org/10.6084/m9.figshare.28164335/3_NR_dataset_ETS-ITS.fasta	——	Jiao & al., 2023; this study	0.305
Artemisia fulgens	B.H. Jiao and J.Y. Zheng795	China	PE	Newly collected	30.3441	97.2418	NLC-plastome-NR	PRJNA909040	SAMN32119484	SRR22696342	https://doi.org/10.6084/m9.figshare.28164335/1_NLC_dataset-concatenated.fasta	https://doi.org/10.6084/m9.figshare.28164335/2_1_plastome_dataset_complete_genome.fasta	https://doi.org/10.6084/m9.figshare.28164335/3_NR_dataset_ETS-ITS.fasta	https://doi.org/10.6084/m9.figshare.28164335/3_NR_dataset_ETS-ITS.fasta	——	Jiao & al., 2023; this study	0.3149
Artemisia imponens	B.H. Jiao and J.Y. Zheng314	China	PE	Newly collected	29.6945	91.1472	NLC-plastome-NR	PRJNA909040	SAMN32146944	SRR22674384	https://doi.org/10.6084/m9.figshare.28164335/1_NLC_dataset-concatenated.fasta	https://doi.org/10.6084/m9.figshare.28164335/2_1_plastome_dataset_complete_genome.fasta	https://doi.org/10.6084/m9.figshare.28164335/3_NR_dataset_ETS-ITS.fasta	https://doi.org/10.6084/m9.figshare.28164335/3_NR_dataset_ETS-ITS.fasta	——	Jiao & al., 2023; this study	0.2982
Artemisia incisa	G.T. Gao 8492	India	PE	Newly collected	28.4	83.7	NLC-plastome-NR	PRJNA909040	SAMN32147140	SRR22674604	https://doi.org/10.6084/m9.figshare.28164335/1_NLC_dataset-concatenated.fasta	https://doi.org/10.6084/m9.figshare.28164335/2_1_plastome_dataset_complete_genome.fasta	https://doi.org/10.6084/m9.figshare.28164335/3_NR_dataset_ETS-ITS.fasta	https://doi.org/10.6084/m9.figshare.28164335/3_NR_dataset_ETS-ITS.fasta	——	Jiao & al., 2023; this study	0.4334
Artemisia integrifolia	Ximeng 476	China	PE	Newly collected	46.3957	119.541	NLC-plastome-NR	PRJNA909040	SAMN32146945	SRR22674927	https://doi.org/10.6084/m9.figshare.28164335/1_NLC_dataset-concatenated.fasta	https://doi.org/10.6084/m9.figshare.28164335/2_1_plastome_dataset_complete_genome.fasta	https://doi.org/10.6084/m9.figshare.28164335/3_NR_dataset_ETS-ITS.fasta	https://doi.org/10.6084/m9.figshare.28164335/3_NR_dataset_ETS-ITS.fasta	——	Jiao & al., 2023; this study	0.2858
Artemisia kanashiroi	Z.X. Fu and L. Song 644	China	PE	Newly collected	39.1836	106.685	NLC-plastome-NR	PRJNA909040	SAMN32211024	SRR22859124	https://doi.org/10.6084/m9.figshare.28164335/1_NLC_dataset-concatenated.fasta	https://doi.org/10.6084/m9.figshare.28164335/2_1_plastome_dataset_complete_genome.fasta	https://doi.org/10.6084/m9.figshare.28164335/3_NR_dataset_ETS-ITS.fasta	https://doi.org/10.6084/m9.figshare.28164335/3_NR_dataset_ETS-ITS.fasta	——	Jiao & al., 2023; this study	0.3808
Artemisia lancea	J.Y. Zheng 035	China	PE	Newly collected	39.9842	122.966	NLC-plastome-NR	PRJNA909040	SAMN32211033	SRR22859114	https://doi.org/10.6084/m9.figshare.28164335/1_NLC_dataset-concatenated.fasta	https://doi.org/10.6084/m9.figshare.28164335/2_1_plastome_dataset_complete_genome.fasta	https://doi.org/10.6084/m9.figshare.28164335/3_NR_dataset_ETS-ITS.fasta	https://doi.org/10.6084/m9.figshare.28164335/3_NR_dataset_ETS-ITS.fasta	——	Jiao & al., 2023; this study	0.2538
Artemisia ludoviciana	G.T. Gao 7304	USA	PE	Newly collected	40.8337	111.736	NLC-plastome-NR	PRJNA909040	SAMN32146996	SRR22674387	https://doi.org/10.6084/m9.figshare.28164335/1_NLC_dataset-concatenated.fasta	https://doi.org/10.6084/m9.figshare.28164335/2_1_plastome_dataset_complete_genome.fasta	https://doi.org/10.6084/m9.figshare.28164335/3_NR_dataset_ETS-ITS.fasta	https://doi.org/10.6084/m9.figshare.28164335/3_NR_dataset_ETS-ITS.fasta	——	Jiao & al., 2023; this study	0.4428
Artemisia mattfeldii	B.H. Jiao and J.Y. Zheng787	China	PE	Newly collected	31.4827	98.1862	NLC-plastome-NR	PRJNA909040	SAMN32147524	SRR22674742	https://doi.org/10.6084/m9.figshare.28164335/1_NLC_dataset-concatenated.fasta	https://doi.org/10.6084/m9.figshare.28164335/2_1_plastome_dataset_complete_genome.fasta	https://doi.org/10.6084/m9.figshare.28164335/3_NR_dataset_ETS-ITS.fasta	https://doi.org/10.6084/m9.figshare.28164335/3_NR_dataset_ETS-ITS.fasta	——	Jiao & al., 2023; this study	0.3482
Artemisia mongolica	B.H. Jiao 084	China	PE	Newly collected	40.5894	117.488	NLC-plastome-NR	PRJNA909040	SAMN32112376	SRR22675180	https://doi.org/10.6084/m9.figshare.28164335/1_NLC_dataset-concatenated.fasta	https://doi.org/10.6084/m9.figshare.28164335/2_1_plastome_dataset_complete_genome.fasta	https://doi.org/10.6084/m9.figshare.28164335/3_NR_dataset_ETS-ITS.fasta	https://doi.org/10.6084/m9.figshare.28164335/3_NR_dataset_ETS-ITS.fasta	——	Jiao & al., 2023; this study	0.2539
Artemisia occidentalisichuanensis	J.Y. Zheng 283	China	PE	Newly collected	31.4584	103.561	NLC-plastome-NR	PRJNA909040	SAMN32151145	SRR22696345	https://doi.org/10.6084/m9.figshare.28164335/1_NLC_dataset-concatenated.fasta	https://doi.org/10.6084/m9.figshare.28164335/2_1_plastome_dataset_complete_genome.fasta	https://doi.org/10.6084/m9.figshare.28164335/3_NR_dataset_ETS-ITS.fasta	https://doi.org/10.6084/m9.figshare.28164335/3_NR_dataset_ETS-ITS.fasta	——	Jiao & al., 2023; this study	0.2633
Artemisia occidentalisinensis	B.H. Jiao and J.Y. Zheng267	China	PE	Newly collected	29.68	94.7749	NLC-plastome-NR	PRJNA909040	SAMN32211039	SRR22859107	https://doi.org/10.6084/m9.figshare.28164335/1_NLC_dataset-concatenated.fasta	https://doi.org/10.6084/m9.figshare.28164335/2_1_plastome_dataset_complete_genome.fasta	https://doi.org/10.6084/m9.figshare.28164335/3_NR_dataset_ETS-ITS.fasta	https://doi.org/10.6084/m9.figshare.28164335/3_NR_dataset_ETS-ITS.fasta	——	Jiao & al., 2023; this study	0.2609
Artemisia opulenta	J.H. Shen 652	Russia	PE	Newly collected	53.0342	106.73	NLC-plastome-NR	PRJNA909040	SAMN32211041	SRR22859105	https://doi.org/10.6084/m9.figshare.28164335/1_NLC_dataset-concatenated.fasta	https://doi.org/10.6084/m9.figshare.28164335/2_1_plastome_dataset_complete_genome.fasta	https://doi.org/10.6084/m9.figshare.28164335/3_NR_dataset_ETS-ITS.fasta	https://doi.org/10.6084/m9.figshare.28164335/3_NR_dataset_ETS-ITS.fasta	——	Jiao & al., 2023; this study	0.0453
Artemisia phyllobotrys	H. Yan and L. Song 204	China	PE	Newly collected	32.9294	97.3123	NLC-plastome-NR	PRJNA909040	SAMN32211049	SRR22859208	https://doi.org/10.6084/m9.figshare.28164335/1_NLC_dataset-concatenated.fasta	https://doi.org/10.6084/m9.figshare.28164335/2_1_plastome_dataset_complete_genome.fasta	https://doi.org/10.6084/m9.figshare.28164335/3_NR_dataset_ETS-ITS.fasta	https://doi.org/10.6084/m9.figshare.28164335/3_NR_dataset_ETS-ITS.fasta	——	Jiao & al., 2023; this study	0.2929
Artemisia qinlingensis	J.Y. Zheng and C. Chen 1260	China	PE	Newly collected	34.0138	107.824	NLC-plastome-NR	PRJNA909040	SAMN32211058	SRR22859199	https://doi.org/10.6084/m9.figshare.28164335/1_NLC_dataset-concatenated.fasta	https://doi.org/10.6084/m9.figshare.28164335/2_1_plastome_dataset_complete_genome.fasta	https://doi.org/10.6084/m9.figshare.28164335/3_NR_dataset_ETS-ITS.fasta	https://doi.org/10.6084/m9.figshare.28164335/3_NR_dataset_ETS-ITS.fasta	——	Jiao & al., 2023; this study	0.2592
Artemisia robusta	M. Wei 363	China	PE	Newly collected	29.8344	102.251	NLC-plastome-NR	PRJNA909040	SAMN32211059	SRR22859197	https://doi.org/10.6084/m9.figshare.28164335/1_NLC_dataset-concatenated.fasta	https://doi.org/10.6084/m9.figshare.28164335/2_1_plastome_dataset_complete_genome.fasta	https://doi.org/10.6084/m9.figshare.28164335/3_NR_dataset_ETS-ITS.fasta	https://doi.org/10.6084/m9.figshare.28164335/3_NR_dataset_ETS-ITS.fasta	——	Jiao & al., 2023; this study	0.3223
Artemisia rosthornii	Z.X. Fu 3064	China	PE	Newly collected	31.3696	103.033	NLC-plastome-NR	PRJNA909040	SAMN32211060	SRR22859148	https://doi.org/10.6084/m9.figshare.28164335/1_NLC_dataset-concatenated.fasta	https://doi.org/10.6084/m9.figshare.28164335/2_1_plastome_dataset_complete_genome.fasta	https://doi.org/10.6084/m9.figshare.28164335/3_NR_dataset_ETS-ITS.fasta	https://doi.org/10.6084/m9.figshare.28164335/3_NR_dataset_ETS-ITS.fasta	——	Jiao & al., 2023; this study	0.324
Artemisia rubripes	B.H. Jiao and S.Q. Zhao 123	China	PE	Newly collected	41.4256	128.183	NLC-plastome-NR	PRJNA909040	SAMN32211061	SRR22859147	https://doi.org/10.6084/m9.figshare.28164335/1_NLC_dataset-concatenated.fasta	https://doi.org/10.6084/m9.figshare.28164335/2_1_plastome_dataset_complete_genome.fasta	https://doi.org/10.6084/m9.figshare.28164335/3_NR_dataset_ETS-ITS.fasta	https://doi.org/10.6084/m9.figshare.28164335/3_NR_dataset_ETS-ITS.fasta	——	Jiao & al., 2023; this study	0.2558
Artemisia selengensis	J.Y. Zheng NE 059	China	PE	Newly collected	41.0823	123.078	NLC-plastome-NR	PRJNA909040	SAMN32211071	SRR22859136	https://doi.org/10.6084/m9.figshare.28164335/1_NLC_dataset-concatenated.fasta	https://doi.org/10.6084/m9.figshare.28164335/2_1_plastome_dataset_complete_genome.fasta	https://doi.org/10.6084/m9.figshare.28164335/3_NR_dataset_ETS-ITS.fasta	https://doi.org/10.6084/m9.figshare.28164335/3_NR_dataset_ETS-ITS.fasta	——	Jiao & al., 2023; this study	0.4065
Artemisia shennongjiaensis	B.H. Jiao and S.Q. Zhao 285	China	PE	Newly collected	31.4766	110.098	NLC-plastome-NR	PRJNA909040	SAMN32211075	SRR22859100	https://doi.org/10.6084/m9.figshare.28164335/1_NLC_dataset-concatenated.fasta	https://doi.org/10.6084/m9.figshare.28164335/2_1_plastome_dataset_complete_genome.fasta	https://doi.org/10.6084/m9.figshare.28164335/3_NR_dataset_ETS-ITS.fasta	https://doi.org/10.6084/m9.figshare.28164335/3_NR_dataset_ETS-ITS.fasta	——	Jiao & al., 2023; this study	0.3914
Artemisia sichuanensis	M. Wei 456	China	PE	Newly collected	29.54	102.334	NLC-plastome-NR	PRJNA909040	SAMN32211078	SRR22859097	https://doi.org/10.6084/m9.figshare.28164335/1_NLC_dataset-concatenated.fasta	https://doi.org/10.6084/m9.figshare.28164335/2_1_plastome_dataset_complete_genome.fasta	https://doi.org/10.6084/m9.figshare.28164335/3_NR_dataset_ETS-ITS.fasta	https://doi.org/10.6084/m9.figshare.28164335/3_NR_dataset_ETS-ITS.fasta	——	Jiao & al., 2023; this study	0.2511
Artemisia simulans	B.H. Jiao 022	China	PE	Newly collected	25.1029	107.773	NLC-plastome-NR	PRJNA909040	SAMN32211081	SRR22859093	https://doi.org/10.6084/m9.figshare.28164335/1_NLC_dataset-concatenated.fasta	https://doi.org/10.6084/m9.figshare.28164335/2_1_plastome_dataset_complete_genome.fasta	https://doi.org/10.6084/m9.figshare.28164335/3_NR_dataset_ETS-ITS.fasta	https://doi.org/10.6084/m9.figshare.28164335/3_NR_dataset_ETS-ITS.fasta	——	Jiao & al., 2023; this study	0.2657
Artemisia smithii	M. Wei 475	China	PE	Newly collected	32.73	103.832	NLC-plastome-NR	PRJNA909040	SAMN32211083	SRR22859091	https://doi.org/10.6084/m9.figshare.28164335/1_NLC_dataset-concatenated.fasta	https://doi.org/10.6084/m9.figshare.28164335/2_1_plastome_dataset_complete_genome.fasta	https://doi.org/10.6084/m9.figshare.28164335/3_NR_dataset_ETS-ITS.fasta	https://doi.org/10.6084/m9.figshare.28164335/3_NR_dataset_ETS-ITS.fasta	——	Jiao & al., 2023; this study	0.3106
Artemisia speciosa	M. Wei 499	China	PE	Newly collected	32.75	103.79	NLC-plastome-NR	PRJNA909040	SAMN32211089	SRR22859243	https://doi.org/10.6084/m9.figshare.28164335/1_NLC_dataset-concatenated.fasta	https://doi.org/10.6084/m9.figshare.28164335/2_1_plastome_dataset_complete_genome.fasta	https://doi.org/10.6084/m9.figshare.28164335/3_NR_dataset_ETS-ITS.fasta	https://doi.org/10.6084/m9.figshare.28164335/3_NR_dataset_ETS-ITS.fasta	——	Jiao & al., 2023; this study	0.2538
Artemisia stelleriana	B.H. Jiao 445	China	PE	Newly collected	39.99	116.2	NLC-plastome-NR	PRJNA909040	SAMN32211093	SRR22859239	https://doi.org/10.6084/m9.figshare.28164335/1_NLC_dataset-concatenated.fasta	https://doi.org/10.6084/m9.figshare.28164335/2_1_plastome_dataset_complete_genome.fasta	https://doi.org/10.6084/m9.figshare.28164335/3_NR_dataset_ETS-ITS.fasta	https://doi.org/10.6084/m9.figshare.28164335/3_NR_dataset_ETS-ITS.fasta	——	Jiao & al., 2023; this study	0.09
Artemisia subulata	Ximeng 148	China	PE	Newly collected	45.1918	118.46	NLC-plastome-NR	PRJNA909040	SAMN32211095	SRR22859237	https://doi.org/10.6084/m9.figshare.28164335/1_NLC_dataset-concatenated.fasta	https://doi.org/10.6084/m9.figshare.28164335/2_1_plastome_dataset_complete_genome.fasta	https://doi.org/10.6084/m9.figshare.28164335/3_NR_dataset_ETS-ITS.fasta	https://doi.org/10.6084/m9.figshare.28164335/3_NR_dataset_ETS-ITS.fasta	——	Jiao & al., 2023; this study	0.2225
Artemisia sylvatica	B.H. Jiao and S.Q. Zhao 215	China	PE	Newly collected	31.4731	110.38	NLC-plastome-NR	PRJNA909040	SAMN32211097	SRR22859235	https://doi.org/10.6084/m9.figshare.28164335/1_NLC_dataset-concatenated.fasta	https://doi.org/10.6084/m9.figshare.28164335/2_1_plastome_dataset_complete_genome.fasta	https://doi.org/10.6084/m9.figshare.28164335/3_NR_dataset_ETS-ITS.fasta	https://doi.org/10.6084/m9.figshare.28164335/3_NR_dataset_ETS-ITS.fasta	——	Jiao & al., 2023; this study	0.3571
Artemisia tafelii	B.H. Jiao and J.Y. Zheng248	China	PE	Newly collected	29.87	95.7617	NLC-plastome-NR	PRJNA909040	SAMN32211098	SRR22859234	https://doi.org/10.6084/m9.figshare.28164335/1_NLC_dataset-concatenated.fasta	https://doi.org/10.6084/m9.figshare.28164335/2_1_plastome_dataset_complete_genome.fasta	https://doi.org/10.6084/m9.figshare.28164335/3_NR_dataset_ETS-ITS.fasta	https://doi.org/10.6084/m9.figshare.28164335/3_NR_dataset_ETS-ITS.fasta	——	Jiao & al., 2023; this study	0.3647
Artemisia tainingensis	B.H. Jiao and J.Y. Zheng048-1	China	PE	Newly collected	30.0814	90.4847	NLC-plastome-NR	PRJNA909040	SAMN32211099	SRR22859232	https://doi.org/10.6084/m9.figshare.28164335/1_NLC_dataset-concatenated.fasta	https://doi.org/10.6084/m9.figshare.28164335/2_1_plastome_dataset_complete_genome.fasta	https://doi.org/10.6084/m9.figshare.28164335/3_NR_dataset_ETS-ITS.fasta	https://doi.org/10.6084/m9.figshare.28164335/3_NR_dataset_ETS-ITS.fasta	——	Jiao & al., 2023; this study	0.6275
Artemisia tangutica	M. Wei 1241	China	PE	Newly collected	30.6536	97.5688	NLC-plastome-NR	PRJNA909040	SAMN32211101	SRR22859230	https://doi.org/10.6084/m9.figshare.28164335/1_NLC_dataset-concatenated.fasta	https://doi.org/10.6084/m9.figshare.28164335/2_1_plastome_dataset_complete_genome.fasta	https://doi.org/10.6084/m9.figshare.28164335/3_NR_dataset_ETS-ITS.fasta	https://doi.org/10.6084/m9.figshare.28164335/3_NR_dataset_ETS-ITS.fasta	——	Jiao & al., 2023; this study	0.1996
Artemisia tilesii	S.Kharkevich & T.Buch 764b	USA	PE	Historical specimens	67.6195	-178.659	NLC-plastome-NR	PRJNA909040	SAMN32211106	SRR22859193	https://doi.org/10.6084/m9.figshare.28164335/1_NLC_dataset-concatenated.fasta	https://doi.org/10.6084/m9.figshare.28164335/2_1_plastome_dataset_complete_genome.fasta	https://doi.org/10.6084/m9.figshare.28164335/3_NR_dataset_ETS-ITS.fasta	https://doi.org/10.6084/m9.figshare.28164335/3_NR_dataset_ETS-ITS.fasta	——	Jiao & al., 2023; this study	0.1896
Artemisia umbrosa	J.H. Shen 658	Russia	PE	Newly collected	55.9494	92.3142	NLC-plastome-NR	PRJNA909040	SAMN32211117	SRR22859181	https://doi.org/10.6084/m9.figshare.28164335/1_NLC_dataset-concatenated.fasta	https://doi.org/10.6084/m9.figshare.28164335/2_1_plastome_dataset_complete_genome.fasta	https://doi.org/10.6084/m9.figshare.28164335/3_NR_dataset_ETS-ITS.fasta	https://doi.org/10.6084/m9.figshare.28164335/3_NR_dataset_ETS-ITS.fasta	——	Jiao & al., 2023; this study	0.2953
Artemisia verlotiorum	B.H. Jiao and S.Q. Zhao 292	China	PE	Newly collected	31.4766	110.098	NLC-plastome-NR	PRJNA909040	SAMN32211120	SRR22859225	https://doi.org/10.6084/m9.figshare.28164335/1_NLC_dataset-concatenated.fasta	https://doi.org/10.6084/m9.figshare.28164335/2_1_plastome_dataset_complete_genome.fasta	https://doi.org/10.6084/m9.figshare.28164335/3_NR_dataset_ETS-ITS.fasta	https://doi.org/10.6084/m9.figshare.28164335/3_NR_dataset_ETS-ITS.fasta	——	Jiao & al., 2023; this study	0.2926
Artemisia vexans	B.H. Jiao and J.Y. Zheng192	China	PE	Newly collected	30.1442	97.2943	NLC-plastome-NR	PRJNA909040	SAMN32211122	SRR22859223	https://doi.org/10.6084/m9.figshare.28164335/1_NLC_dataset-concatenated.fasta	https://doi.org/10.6084/m9.figshare.28164335/2_1_plastome_dataset_complete_genome.fasta	https://doi.org/10.6084/m9.figshare.28164335/3_NR_dataset_ETS-ITS.fasta	https://doi.org/10.6084/m9.figshare.28164335/3_NR_dataset_ETS-ITS.fasta	——	Jiao & al., 2023; this study	0.2386
Artemisia viridissima	B.H. Jiao and S.Q. Zhao 130	China	PE	Newly collected	41.5483	127.944	NLC-plastome-NR	PRJNA909040	SAMN32211123	SRR22859222	https://doi.org/10.6084/m9.figshare.28164335/1_NLC_dataset-concatenated.fasta	https://doi.org/10.6084/m9.figshare.28164335/2_1_plastome_dataset_complete_genome.fasta	https://doi.org/10.6084/m9.figshare.28164335/3_NR_dataset_ETS-ITS.fasta	https://doi.org/10.6084/m9.figshare.28164335/3_NR_dataset_ETS-ITS.fasta	——	Jiao & al., 2023; this study	0.3448
Artemisia vulgaris	G.T. Gao 6771	UK	PE	Newly collected	50	14.5569	NLC-plastome-NR	PRJNA909040	SAMN32211124	SRR22859221	https://doi.org/10.6084/m9.figshare.28164335/1_NLC_dataset-concatenated.fasta	https://doi.org/10.6084/m9.figshare.28164335/2_1_plastome_dataset_complete_genome.fasta	https://doi.org/10.6084/m9.figshare.28164335/3_NR_dataset_ETS-ITS.fasta	https://doi.org/10.6084/m9.figshare.28164335/3_NR_dataset_ETS-ITS.fasta	——	Jiao & al., 2023; this study	0.2927
Artemisia yadongensis	B.H. Jiao and J.Y. Zheng575	China	PE	Newly collected	27.4937	88.9173	NLC-plastome-NR	PRJNA909040	SAMN32211134	SRR22859178	https://doi.org/10.6084/m9.figshare.28164335/1_NLC_dataset-concatenated.fasta	https://doi.org/10.6084/m9.figshare.28164335/2_1_plastome_dataset_complete_genome.fasta	https://doi.org/10.6084/m9.figshare.28164335/3_NR_dataset_ETS-ITS.fasta	https://doi.org/10.6084/m9.figshare.28164335/3_NR_dataset_ETS-ITS.fasta	——	Jiao & al., 2023; this study	0.3123
Artemisia yunnanensis	M. Wei 324	China	PE	Newly collected	31.6061	99.9993	NLC-plastome-NR	PRJNA909040	SAMN32211136	SRR22859176	https://doi.org/10.6084/m9.figshare.28164335/1_NLC_dataset-concatenated.fasta	https://doi.org/10.6084/m9.figshare.28164335/2_1_plastome_dataset_complete_genome.fasta	https://doi.org/10.6084/m9.figshare.28164335/3_NR_dataset_ETS-ITS.fasta	https://doi.org/10.6084/m9.figshare.28164335/3_NR_dataset_ETS-ITS.fasta	——	Jiao & al., 2023; this study	0.3272
Artemisia zayuensis	Z.X. Fu 1305	China	PE	Newly collected	27.8493	91.7546	NLC-plastome-NR	PRJNA909040	SAMN32211137	SRR22859175	https://doi.org/10.6084/m9.figshare.28164335/1_NLC_dataset-concatenated.fasta	https://doi.org/10.6084/m9.figshare.28164335/2_1_plastome_dataset_complete_genome.fasta	https://doi.org/10.6084/m9.figshare.28164335/3_NR_dataset_ETS-ITS.fasta	https://doi.org/10.6084/m9.figshare.28164335/3_NR_dataset_ETS-ITS.fasta	——	Jiao & al., 2023; this study	0.4214
Artemisia verbenacea	X.Y. Hou 12882	China	PE	Newly collected	30.7	120.8	NLC-plastome-NR	——	——	——	https://doi.org/10.6084/m9.figshare.28164335/1_NLC_dataset-concatenated.fasta	https://doi.org/10.6084/m9.figshare.28164335/2_1_plastome_dataset_complete_genome.fasta	https://doi.org/10.6084/m9.figshare.28164335/3_NR_dataset_ETS-ITS.fasta	https://doi.org/10.6084/m9.figshare.28164335/3_NR_dataset_ETS-ITS.fasta	——	Jiao & al., 2023; this study	0.2109
Artemisia longifolia	King & Garveg 13408	United States of America	US	Historical specimens	43.7	-103	NLC-plastome-NR	——	——	——	https://doi.org/10.6084/m9.figshare.28164335/1_NLC_dataset-concatenated.fasta	https://doi.org/10.6084/m9.figshare.28164335/2_1_plastome_dataset_complete_genome.fasta	https://doi.org/10.6084/m9.figshare.28164335/3_NR_dataset_ETS-ITS.fasta	https://doi.org/10.6084/m9.figshare.28164335/3_NR_dataset_ETS-ITS.fasta	——	This study	0.045
Artemisia codringtonii	LE 10012444	Afghanistan	LE	Historical specimens	34.5	70.6	NLC-plastome-NR	——	——	——	https://doi.org/10.6084/m9.figshare.28164335/1_NLC_dataset-concatenated.fasta	https://doi.org/10.6084/m9.figshare.28164335/2_1_plastome_dataset_complete_genome.fasta	https://doi.org/10.6084/m9.figshare.28164335/3_NR_dataset_ETS-ITS.fasta	https://doi.org/10.6084/m9.figshare.28164335/3_NR_dataset_ETS-ITS.fasta	——	This study	0.1342
Artemisia monophylla	MHA1001588	Japan	MHA	Historical specimens	36.1	136.7	NLC-plastome-NR	——	——	——	https://doi.org/10.6084/m9.figshare.28164335/1_NLC_dataset-concatenated.fasta	https://doi.org/10.6084/m9.figshare.28164335/2_1_plastome_dataset_complete_genome.fasta	https://doi.org/10.6084/m9.figshare.28164335/3_NR_dataset_ETS-ITS.fasta	https://doi.org/10.6084/m9.figshare.28164335/3_NR_dataset_ETS-ITS.fasta	——	This study	0.0802
Artemisia siensis	B.H. Jiao and J.Y. Zheng036	China	PE	Historical specimens	29.6474	91.0935	NLC-plastome-NR	——	——	——	https://doi.org/10.6084/m9.figshare.28164335/1_NLC_dataset-concatenated.fasta	https://doi.org/10.6084/m9.figshare.28164335/2_1_plastome_dataset_complete_genome.fasta	https://doi.org/10.6084/m9.figshare.28164335/3_NR_dataset_ETS-ITS.fasta	https://doi.org/10.6084/m9.figshare.28164335/3_NR_dataset_ETS-ITS.fasta	——	This study	0.3632
Artemisia atrovirens	——	China	——	——	30.7	111.3	NR	——	——	——		——	——	MH808086	——	Direct Submission (GenBank)	0.9974
Artemisia gilvescens	——	China	——	——	32	108.7	NR	——	——	——		——	LC323152	LC324740	——	Direct Submission (GenBank)	0.996
Artemisia packardiae	——	United States of America	——	——	43.4	-116.9	NR	——	——	——		——	——	JN861866	JN861953	Riggins & Seigler, 2012	0.9981
Artemisia comaiensis	H. Yan and L. Song 125	China	PE	Newly collected	33.5542	97.5483	NR	——	——	——		——	——	MH293168	——	Direct Submission (GenBank)	0.996
Artemisia emeiensis	M. Wei 505	China	PE	Newly collected	30.4092	102.616	NR	——	——	——		——	https://doi.org/10.6084/m9.figshare.28164335/3_NR_dataset_ETS-ITS.fasta	https://doi.org/10.6084/m9.figshare.28164335/3_NR_dataset_ETS-ITS.fasta	——	This study	0.996
Artemisia nilagirica	Z.X. Fu 2886	China	PE	Newly collected	29.7	102.22	NR	——	——	——		——	https://doi.org/10.6084/m9.figshare.28164335/3_NR_dataset_ETS-ITS.fasta	https://doi.org/10.6084/m9.figshare.28164335/3_NR_dataset_ETS-ITS.fasta	——	This study	0.9961
Artemisia nujianensis	H. Yan and L. Song 120	China	PE	Newly collected	33.022	97.4345	NR	——	——	——		——	https://doi.org/10.6084/m9.figshare.28164335/3_NR_dataset_ETS-ITS.fasta	https://doi.org/10.6084/m9.figshare.28164335/3_NR_dataset_ETS-ITS.fasta	——	This study	0.996
Artemisia orientalihengduangensis	H.H. Hu 076	China	PE	Newly collected	28.2629	100.091	NR	——	——	——		——	https://doi.org/10.6084/m9.figshare.28164335/3_NR_dataset_ETS-ITS.fasta	https://doi.org/10.6084/m9.figshare.28164335/3_NR_dataset_ETS-ITS.fasta	——	This study	0.996
Artemisia orientaliyunnanensis	H.H. Hu 047	China	PE	Newly collected	28.2421	99.9839	NR	——	——	——		——	https://doi.org/10.6084/m9.figshare.28164335/3_NR_dataset_ETS-ITS.fasta	https://doi.org/10.6084/m9.figshare.28164335/3_NR_dataset_ETS-ITS.fasta	——	This study	0.9961
Artemisia viridisquama	Z.X. Fu 3075	China	PE	Newly collected	31.8333	103.5	NR	——	——	——		——	https://doi.org/10.6084/m9.figshare.28164335/3_NR_dataset_ETS-ITS.fasta	https://doi.org/10.6084/m9.figshare.28164335/3_NR_dataset_ETS-ITS.fasta	——	This study	0.996
Artemisia viscidissima	Z.X. Fu 1720	China	PE	Newly collected	29.3227	97.1694	NR	——	——	——		——	https://doi.org/10.6084/m9.figshare.28164335/3_NR_dataset_ETS-ITS.fasta	https://doi.org/10.6084/m9.figshare.28164335/3_NR_dataset_ETS-ITS.fasta	——	This study	0.9961
Artemisia yongii	H. Yan and L. Song 107	China	PE	Newly collected	33.022	97.4345	NR	——	——	——		——	https://doi.org/10.6084/m9.figshare.28164335/3_NR_dataset_ETS-ITS.fasta	https://doi.org/10.6084/m9.figshare.28164335/3_NR_dataset_ETS-ITS.fasta	——	This study	0.9961
Artemisia suksdorfii	Edwards, S. 95.109	United States of America	TRBG	——	48	-123.6	NR	——	——	——		——	JX069402	JX051707	——	Hobbs & Baldwin, 2013	0.996
Artemisia roxburghiana	Twibell, J. 2007.37	China	UC	——	31.9	99	NR	——	——	——		——	JX069384	JX051682	——	Hobbs & Baldwin, 2013	0.996
Artemisia armeniaca	BC 963395	Spain	BC	Historical specimens	40.371	45.1753	NLC-plastome-NR	PRJNA909040	SAMN32112100	SRR22574733	https://doi.org/10.6084/m9.figshare.28164335/1_NLC_dataset-concatenated.fasta	https://doi.org/10.6084/m9.figshare.28164335/2_1_plastome_dataset_complete_genome.fasta	https://doi.org/10.6084/m9.figshare.28164335/3_NR_dataset_ETS-ITS.fasta	https://doi.org/10.6084/m9.figshare.28164335/3_NR_dataset_ETS-ITS.fasta	——	Jiao & al., 2023; this study	0.075
Artemisia laciniata	LE-Korobkov 06-16	Spain	BC	Historical specimens	47.9	16.9	NLC-plastome-NR	PRJNA909040	SAMN32146921	SRR22673838	https://doi.org/10.6084/m9.figshare.28164335/1_NLC_dataset-concatenated.fasta	https://doi.org/10.6084/m9.figshare.28164335/2_1_plastome_dataset_complete_genome.fasta	https://doi.org/10.6084/m9.figshare.28164335/3_NR_dataset_ETS-ITS.fasta	https://doi.org/10.6084/m9.figshare.28164335/3_NR_dataset_ETS-ITS.fasta	——	Jiao & al., 2023; this study	0.1191
Artemisia ledebouriana	BC 873221	Spain	BC	Historical specimens	54	48.7	NLC-plastome-NR	PRJNA909040	SAMN32211035	SRR22859112	https://doi.org/10.6084/m9.figshare.28164335/1_NLC_dataset-concatenated.fasta	https://doi.org/10.6084/m9.figshare.28164335/2_1_plastome_dataset_complete_genome.fasta	https://doi.org/10.6084/m9.figshare.28164335/3_NR_dataset_ETS-ITS.fasta	https://doi.org/10.6084/m9.figshare.28164335/3_NR_dataset_ETS-ITS.fasta	——	Jiao & al., 2023; this study	0.0411
Artemisia macilenta	BC 873225	Spain	BC	Historical specimens	50.8	114.3	NLC-plastome-NR	PRJNA909040	SAMN32211037	SRR22859110	https://doi.org/10.6084/m9.figshare.28164335/1_NLC_dataset-concatenated.fasta	https://doi.org/10.6084/m9.figshare.28164335/2_1_plastome_dataset_complete_genome.fasta	https://doi.org/10.6084/m9.figshare.28164335/3_NR_dataset_ETS-ITS.fasta	https://doi.org/10.6084/m9.figshare.28164335/3_NR_dataset_ETS-ITS.fasta	——	Jiao & al., 2023; this study	0.0288
Artemisia pancicii	BC 878540	Spain	BC	Historical specimens	48	17.1	NLC-plastome-NR	PRJNA909040	SAMN32211043	SRR22859103	https://doi.org/10.6084/m9.figshare.28164335/1_NLC_dataset-concatenated.fasta	https://doi.org/10.6084/m9.figshare.28164335/2_1_plastome_dataset_complete_genome.fasta	https://doi.org/10.6084/m9.figshare.28164335/3_NR_dataset_ETS-ITS.fasta	https://doi.org/10.6084/m9.figshare.28164335/3_NR_dataset_ETS-ITS.fasta	——	Jiao & al., 2023; this study	0.2078
Artemisia tomentella	BC 873227	Spain	BC	Historical specimens	51	90.6	NLC-plastome-NR	PRJNA909040	SAMN32211107	SRR22859192	https://doi.org/10.6084/m9.figshare.28164335/1_NLC_dataset-concatenated.fasta	https://doi.org/10.6084/m9.figshare.28164335/2_1_plastome_dataset_complete_genome.fasta	https://doi.org/10.6084/m9.figshare.28164335/3_NR_dataset_ETS-ITS.fasta	https://doi.org/10.6084/m9.figshare.28164335/3_NR_dataset_ETS-ITS.fasta	——	Jiao & al., 2023; this study	0.0329
Artemisia pycnorrhiza	BC 873223	Spain	BC	Historical specimens	50.1	90.1	NLC-plastome-NR	——	——	——	https://doi.org/10.6084/m9.figshare.28164335/1_NLC_dataset-concatenated.fasta	https://doi.org/10.6084/m9.figshare.28164335/2_1_plastome_dataset_complete_genome.fasta	https://doi.org/10.6084/m9.figshare.28164335/3_NR_dataset_ETS-ITS.fasta	https://doi.org/10.6084/m9.figshare.28164335/3_NR_dataset_ETS-ITS.fasta	——	Jiao & al., 2023; this study	0.0386
Artemisia monosperma	BCN 14067	Spain	BCN	Historical specimens	29.6075	35.4855	NLC-plastome-NR	PRJNA909040	SAMN32119465	SRR22726035	https://doi.org/10.6084/m9.figshare.28164335/1_NLC_dataset-concatenated.fasta	https://doi.org/10.6084/m9.figshare.28164335/2_1_plastome_dataset_complete_genome.fasta	https://doi.org/10.6084/m9.figshare.28164335/3_NR_dataset_ETS-ITS.fasta	https://doi.org/10.6084/m9.figshare.28164335/3_NR_dataset_ETS-ITS.fasta	——	Jiao & al., 2023; this study	0.0774
Artemisia aurata	Liuetal526	China	KUN	Newly collected	44.0606	128.957	NLC-plastome-NR	PRJNA909040	SAMN32108333	SRR22573448	https://doi.org/10.6084/m9.figshare.28164335/1_NLC_dataset-concatenated.fasta	https://doi.org/10.6084/m9.figshare.28164335/2_1_plastome_dataset_complete_genome.fasta	https://doi.org/10.6084/m9.figshare.28164335/3_NR_dataset_ETS-ITS.fasta	https://doi.org/10.6084/m9.figshare.28164335/3_NR_dataset_ETS-ITS.fasta	——	Jiao & al., 2023; this study	0.0828
Artemisia demissa	YangYP-Q-5092	China	KUN	Newly collected	28.3609	86.9456	NLC-plastome-NR	PRJNA909040	SAMN32112409	SRR22575031	https://doi.org/10.6084/m9.figshare.28164335/1_NLC_dataset-concatenated.fasta	https://doi.org/10.6084/m9.figshare.28164335/2_1_plastome_dataset_complete_genome.fasta	https://doi.org/10.6084/m9.figshare.28164335/3_NR_dataset_ETS-ITS.fasta	https://doi.org/10.6084/m9.figshare.28164335/3_NR_dataset_ETS-ITS.fasta	——	Jiao & al., 2023; this study	0.3231
Artemisia desertorum	YangQE2731	China	KUN	Newly collected	27.9078	99.6378	NLC-plastome-NR	PRJNA909040	SAMN32112781	SRR22575471	https://doi.org/10.6084/m9.figshare.28164335/1_NLC_dataset-concatenated.fasta	https://doi.org/10.6084/m9.figshare.28164335/2_1_plastome_dataset_complete_genome.fasta	https://doi.org/10.6084/m9.figshare.28164335/3_NR_dataset_ETS-ITS.fasta	https://doi.org/10.6084/m9.figshare.28164335/3_NR_dataset_ETS-ITS.fasta	——	Jiao & al., 2023; this study	0.5459
Artemisia dubia	LiuJQ-2012-GN-123	China	KUN	Newly collected	35.1229	102.949	NLC-plastome-NR	PRJNA909040	SAMN32211008	SRR22859158	https://doi.org/10.6084/m9.figshare.28164335/1_NLC_dataset-concatenated.fasta	https://doi.org/10.6084/m9.figshare.28164335/2_1_plastome_dataset_complete_genome.fasta	https://doi.org/10.6084/m9.figshare.28164335/3_NR_dataset_ETS-ITS.fasta	https://doi.org/10.6084/m9.figshare.28164335/3_NR_dataset_ETS-ITS.fasta	——	Jiao & al., 2023; this study	0.4656
Artemisia eriopoda	Lilan637	China	KUN	Newly collected	36.4889	117.181	NLC-plastome-NR	PRJNA909040	SAMN32211011	SRR22859154	https://doi.org/10.6084/m9.figshare.28164335/1_NLC_dataset-concatenated.fasta	https://doi.org/10.6084/m9.figshare.28164335/2_1_plastome_dataset_complete_genome.fasta	https://doi.org/10.6084/m9.figshare.28164335/3_NR_dataset_ETS-ITS.fasta	https://doi.org/10.6084/m9.figshare.28164335/3_NR_dataset_ETS-ITS.fasta	——	Jiao & al., 2023; this study	0.3629
Artemisia songarica	ZhangDY521	China	KUN	Newly collected	44.9448	88.6848	NLC-plastome-NR	PRJNA909040	SAMN32211086	SRR22859088	https://doi.org/10.6084/m9.figshare.28164335/1_NLC_dataset-concatenated.fasta	https://doi.org/10.6084/m9.figshare.28164335/2_1_plastome_dataset_complete_genome.fasta	https://doi.org/10.6084/m9.figshare.28164335/3_NR_dataset_ETS-ITS.fasta	https://doi.org/10.6084/m9.figshare.28164335/3_NR_dataset_ETS-ITS.fasta	——	Jiao & al., 2023; this study	0.3984
Artemisia tridactyla	SunH-07ZX-3911	China	KUN	Newly collected	31.9382	98.8491	NLC-plastome-NR	PRJNA909040	SAMN32211110	SRR22859188	https://doi.org/10.6084/m9.figshare.28164335/1_NLC_dataset-concatenated.fasta	https://doi.org/10.6084/m9.figshare.28164335/2_1_plastome_dataset_complete_genome.fasta	https://doi.org/10.6084/m9.figshare.28164335/3_NR_dataset_ETS-ITS.fasta	https://doi.org/10.6084/m9.figshare.28164335/3_NR_dataset_ETS-ITS.fasta	——	Jiao & al., 2023; this study	0.4456
Artemisia wellbyi	Lihui-Q-2010-23	China	KUN	Newly collected	30.5121	84.371	NLC-plastome-NR	PRJNA909040	SAMN32211129	SRR22859215	https://doi.org/10.6084/m9.figshare.28164335/1_NLC_dataset-concatenated.fasta	https://doi.org/10.6084/m9.figshare.28164335/2_1_plastome_dataset_complete_genome.fasta	https://doi.org/10.6084/m9.figshare.28164335/3_NR_dataset_ETS-ITS.fasta	https://doi.org/10.6084/m9.figshare.28164335/3_NR_dataset_ETS-ITS.fasta	——	Jiao & al., 2023; this study	0.3506
Artemisia waltonii	YangYP-Q-4274	China	KUN	Newly collected	28.5469	98.6699	NLC-plastome-NR	PRJNA909040	SAMN32211127	SRR22859218	https://doi.org/10.6084/m9.figshare.28164335/1_NLC_dataset-concatenated.fasta	https://doi.org/10.6084/m9.figshare.28164335/2_1_plastome_dataset_complete_genome.fasta	https://doi.org/10.6084/m9.figshare.28164335/3_NR_dataset_ETS-ITS.fasta	https://doi.org/10.6084/m9.figshare.28164335/3_NR_dataset_ETS-ITS.fasta	——	Jiao & al., 2023; this study	0.419
Artemisia xigazeensis	Lihui-Q-09-27	China	KUN	Newly collected	32.3802	84.065	NLC-plastome-NR	PRJNA909040	SAMN32211133	SRR22859179	https://doi.org/10.6084/m9.figshare.28164335/1_NLC_dataset-concatenated.fasta	https://doi.org/10.6084/m9.figshare.28164335/2_1_plastome_dataset_complete_genome.fasta	https://doi.org/10.6084/m9.figshare.28164335/3_NR_dataset_ETS-ITS.fasta	https://doi.org/10.6084/m9.figshare.28164335/3_NR_dataset_ETS-ITS.fasta	——	Jiao & al., 2023; this study	0.3833
Artemisia dolosa	LE 1002038	Russian Federation	LE	Historical specimens	51.9	94.4	NLC-plastome-NR	——	——	——	https://doi.org/10.6084/m9.figshare.28164335/1_NLC_dataset-concatenated.fasta	https://doi.org/10.6084/m9.figshare.28164335/2_1_plastome_dataset_complete_genome.fasta	https://doi.org/10.6084/m9.figshare.28164335/3_NR_dataset_ETS-ITS.fasta	https://doi.org/10.6084/m9.figshare.28164335/3_NR_dataset_ETS-ITS.fasta	——	This study	0.0337
Artemisia globosa	LE 1001418	Mongolia	LE	Historical specimens	50.4	93.3	NLC-plastome-NR	——	——	——	https://doi.org/10.6084/m9.figshare.28164335/1_NLC_dataset-concatenated.fasta	https://doi.org/10.6084/m9.figshare.28164335/2_1_plastome_dataset_complete_genome.fasta	https://doi.org/10.6084/m9.figshare.28164335/3_NR_dataset_ETS-ITS.fasta	https://doi.org/10.6084/m9.figshare.28164335/3_NR_dataset_ETS-ITS.fasta	——	This study	0.0668
Artemisia globosoides	LE 1001414	China	LE	Historical specimens	44	115	NLC-plastome-NR	——	——	——	https://doi.org/10.6084/m9.figshare.28164335/1_NLC_dataset-concatenated.fasta	https://doi.org/10.6084/m9.figshare.28164335/2_1_plastome_dataset_complete_genome.fasta	https://doi.org/10.6084/m9.figshare.28164335/3_NR_dataset_ETS-ITS.fasta	https://doi.org/10.6084/m9.figshare.28164335/3_NR_dataset_ETS-ITS.fasta	——	This study	0.0532
Artemisia oelandica	LE 1001129	Sweden	LE	Historical specimens	56.5	16.5	NLC-plastome-NR	——	——	——	https://doi.org/10.6084/m9.figshare.28164335/1_NLC_dataset-concatenated.fasta	https://doi.org/10.6084/m9.figshare.28164335/2_1_plastome_dataset_complete_genome.fasta	https://doi.org/10.6084/m9.figshare.28164335/3_NR_dataset_ETS-ITS.fasta	https://doi.org/10.6084/m9.figshare.28164335/3_NR_dataset_ETS-ITS.fasta	——	This study	0.0818
Artemisia brachanthemoides (=Kaschgaria brachanthemoides)	MHA 100-1637	Kazakhstan	MHA	Historical specimens	43.4	78.5	NLC-plastome-NR	——	——	——	https://doi.org/10.6084/m9.figshare.28164335/1_NLC_dataset-concatenated.fasta	https://doi.org/10.6084/m9.figshare.28164335/2_1_plastome_dataset_complete_genome.fasta	https://doi.org/10.6084/m9.figshare.28164335/3_NR_dataset_ETS-ITS.fasta	https://doi.org/10.6084/m9.figshare.28164335/3_NR_dataset_ETS-ITS.fasta	——	This study	0.2506
Artemisia arenaria	MW 0727982	Kazakhstan	MW	Historical specimens	48.7	51.2	NLC-plastome-NR	——	——	——	https://doi.org/10.6084/m9.figshare.28164335/1_NLC_dataset-concatenated.fasta	https://doi.org/10.6084/m9.figshare.28164335/2_1_plastome_dataset_complete_genome.fasta	https://doi.org/10.6084/m9.figshare.28164335/3_NR_dataset_ETS-ITS.fasta	https://doi.org/10.6084/m9.figshare.28164335/3_NR_dataset_ETS-ITS.fasta	——	This study	0.0544
Artemisia subarctica	MW0140842	Russian Federation	MW	Historical specimens	64.5	143.3	NLC-plastome-NR	——	——	——	https://doi.org/10.6084/m9.figshare.28164335/1_NLC_dataset-concatenated.fasta	https://doi.org/10.6084/m9.figshare.28164335/2_1_plastome_dataset_complete_genome.fasta	https://doi.org/10.6084/m9.figshare.28164335/3_NR_dataset_ETS-ITS.fasta	https://doi.org/10.6084/m9.figshare.28164335/3_NR_dataset_ETS-ITS.fasta	——	This study	0.1337
Artemisia sinanensis	NS 0010033	Japan	NS	Historical specimens	35.6	138.2	NLC-plastome-NR	——	——	——	https://doi.org/10.6084/m9.figshare.28164335/1_NLC_dataset-concatenated.fasta	https://doi.org/10.6084/m9.figshare.28164335/2_1_plastome_dataset_complete_genome.fasta	https://doi.org/10.6084/m9.figshare.28164335/3_NR_dataset_ETS-ITS.fasta	https://doi.org/10.6084/m9.figshare.28164335/3_NR_dataset_ETS-ITS.fasta	——	This study	0.1533
Artemisia xanthochroa	NS0010018	Russian Federation	NS	Historical specimens	42	101.1	NLC-plastome-NR	——	——	——	https://doi.org/10.6084/m9.figshare.28164335/1_NLC_dataset-concatenated.fasta	https://doi.org/10.6084/m9.figshare.28164335/2_1_plastome_dataset_complete_genome.fasta	https://doi.org/10.6084/m9.figshare.28164335/3_NR_dataset_ETS-ITS.fasta	https://doi.org/10.6084/m9.figshare.28164335/3_NR_dataset_ETS-ITS.fasta	——	This study	0.0528
Artemisia angustissima	J.Y. Zheng NE 050	China	PE	Newly collected	49.288	120.746	NLC-plastome-NR	PRJNA909040	SAMN32106374	SRR22696647	https://doi.org/10.6084/m9.figshare.28164335/1_NLC_dataset-concatenated.fasta	https://doi.org/10.6084/m9.figshare.28164335/2_1_plastome_dataset_complete_genome.fasta	https://doi.org/10.6084/m9.figshare.28164335/3_NR_dataset_ETS-ITS.fasta	https://doi.org/10.6084/m9.figshare.28164335/3_NR_dataset_ETS-ITS.fasta	——	Jiao & al., 2023; this study	0.2915
Artemisia bargusinensis	J.Y. Zheng XH 023	China	PE	Newly collected	47.0171	120.147	NLC-plastome-NR	PRJNA909040	SAMN32112437	SRR22575250	https://doi.org/10.6084/m9.figshare.28164335/1_NLC_dataset-concatenated.fasta	https://doi.org/10.6084/m9.figshare.28164335/2_1_plastome_dataset_complete_genome.fasta	https://doi.org/10.6084/m9.figshare.28164335/3_NR_dataset_ETS-ITS.fasta	https://doi.org/10.6084/m9.figshare.28164335/3_NR_dataset_ETS-ITS.fasta	——	Jiao & al., 2023; this study	0.2756
Artemisia campestris	J.H. Shen 846	Russia	PE	Newly collected	52.5517	52.6304	NLC-plastome-NR	PRJNA909040	SAMN32112436	SRR22575057	https://doi.org/10.6084/m9.figshare.28164335/1_NLC_dataset-concatenated.fasta	https://doi.org/10.6084/m9.figshare.28164335/2_1_plastome_dataset_complete_genome.fasta	https://doi.org/10.6084/m9.figshare.28164335/3_NR_dataset_ETS-ITS.fasta	https://doi.org/10.6084/m9.figshare.28164335/3_NR_dataset_ETS-ITS.fasta	——	Jiao & al., 2023; this study	0.3491
Artemisia capillaris	J.Y. Zheng NE 027	China	PE	Newly collected	40.1544	122.229	NLC-plastome-NR	PRJNA909040	SAMN32112286	SRR22574941	https://doi.org/10.6084/m9.figshare.28164335/1_NLC_dataset-concatenated.fasta	https://doi.org/10.6084/m9.figshare.28164335/2_1_plastome_dataset_complete_genome.fasta	https://doi.org/10.6084/m9.figshare.28164335/3_NR_dataset_ETS-ITS.fasta	https://doi.org/10.6084/m9.figshare.28164335/3_NR_dataset_ETS-ITS.fasta	——	Jiao & al., 2023; this study	0.2716
Artemisia depauperata	B.H. Jiao and J.Y. Zheng819	China	PE	Newly collected	46.9932	85.9558	NLC-plastome-NR	PRJNA909040	SAMN32112790	SRR22575518	https://doi.org/10.6084/m9.figshare.28164335/1_NLC_dataset-concatenated.fasta	https://doi.org/10.6084/m9.figshare.28164335/2_1_plastome_dataset_complete_genome.fasta	https://doi.org/10.6084/m9.figshare.28164335/3_NR_dataset_ETS-ITS.fasta	https://doi.org/10.6084/m9.figshare.28164335/3_NR_dataset_ETS-ITS.fasta	——	Jiao & al., 2023; this study	0.2742
Artemisia eranthema (= Turaniphytum eranthemum)	84626-063	China	PE	Historical specimens	44.5599	67.4052	NLC-plastome-NR	PRJNA909040	SAMN32211009	SRR22859156	https://doi.org/10.6084/m9.figshare.28164335/1_NLC_dataset-concatenated.fasta	https://doi.org/10.6084/m9.figshare.28164335/2_1_plastome_dataset_complete_genome.fasta	https://doi.org/10.6084/m9.figshare.28164335/3_NR_dataset_ETS-ITS.fasta	https://doi.org/10.6084/m9.figshare.28164335/3_NR_dataset_ETS-ITS.fasta	——	Jiao & al., 2023; this study	0.1
Artemisia eriocarpa (= Mausolea eriocarpa)	s.n.	Russia	PE	Historical specimens	56.0008	92.886	NLC-plastome-NR	PRJNA909040	SAMN32211010	SRR22859155	https://doi.org/10.6084/m9.figshare.28164335/1_NLC_dataset-concatenated.fasta	https://doi.org/10.6084/m9.figshare.28164335/2_1_plastome_dataset_complete_genome.fasta	https://doi.org/10.6084/m9.figshare.28164335/3_NR_dataset_ETS-ITS.fasta	https://doi.org/10.6084/m9.figshare.28164335/3_NR_dataset_ETS-ITS.fasta	——	Jiao & al., 2023; this study	0.1029
Artemisia forrestii	J.Y. Zheng NS 036-17	China	PE	Newly collected	27.2967	100.207	NLC-plastome-NR	PRJNA909040	SAMN32211017	SRR22859132	https://doi.org/10.6084/m9.figshare.28164335/1_NLC_dataset-concatenated.fasta	https://doi.org/10.6084/m9.figshare.28164335/2_1_plastome_dataset_complete_genome.fasta	https://doi.org/10.6084/m9.figshare.28164335/3_NR_dataset_ETS-ITS.fasta	https://doi.org/10.6084/m9.figshare.28164335/3_NR_dataset_ETS-ITS.fasta	——	Jiao & al., 2023; this study	0.288
Artemisia giraldii	H. Yan and L. Song 240	China	PE	Newly collected	33.1805	33.4418	NLC-plastome-NR	PRJNA909040	SAMN32211019	SRR22859129	https://doi.org/10.6084/m9.figshare.28164335/1_NLC_dataset-concatenated.fasta	https://doi.org/10.6084/m9.figshare.28164335/2_1_plastome_dataset_complete_genome.fasta	https://doi.org/10.6084/m9.figshare.28164335/3_NR_dataset_ETS-ITS.fasta	https://doi.org/10.6084/m9.figshare.28164335/3_NR_dataset_ETS-ITS.fasta	——	Jiao & al., 2023; this study	0.3526
Artemisia glauca	J.H. Shen 664	Russia	PE	Newly collected	54.9129	90.7519	NLC-plastome-NR	PRJNA909040	SAMN32146995	SRR22674386	https://doi.org/10.6084/m9.figshare.28164335/1_NLC_dataset-concatenated.fasta	https://doi.org/10.6084/m9.figshare.28164335/2_1_plastome_dataset_complete_genome.fasta	https://doi.org/10.6084/m9.figshare.28164335/3_NR_dataset_ETS-ITS.fasta	https://doi.org/10.6084/m9.figshare.28164335/3_NR_dataset_ETS-ITS.fasta	——	Jiao & al., 2023; this study	0.3041
Artemisia hancei	J.Y. Zheng NS 074-11	China	PE	Newly collected	19.8753	110.978	NLC-plastome-NR	PRJNA909040	SAMN32123085	SRR22696348	https://doi.org/10.6084/m9.figshare.28164335/1_NLC_dataset-concatenated.fasta	https://doi.org/10.6084/m9.figshare.28164335/2_1_plastome_dataset_complete_genome.fasta	https://doi.org/10.6084/m9.figshare.28164335/3_NR_dataset_ETS-ITS.fasta	https://doi.org/10.6084/m9.figshare.28164335/3_NR_dataset_ETS-ITS.fasta	——	Jiao & al., 2023; this study	0.2587
Artemisia japonica	J.Y. Zheng NE 056	China	PE	Newly collected	41.0499	123.128	NLC-plastome-NR	PRJNA909040	SAMN32146923	SRR22674383	https://doi.org/10.6084/m9.figshare.28164335/1_NLC_dataset-concatenated.fasta	https://doi.org/10.6084/m9.figshare.28164335/2_1_plastome_dataset_complete_genome.fasta	https://doi.org/10.6084/m9.figshare.28164335/3_NR_dataset_ETS-ITS.fasta	https://doi.org/10.6084/m9.figshare.28164335/3_NR_dataset_ETS-ITS.fasta	——	Jiao & al., 2023; this study	0.2051
Artemisia keiskeana	J.Y. Zheng NE 010	China	PE	Newly collected	41.0281	123.103	NLC-plastome-NR	PRJNA909040	SAMN32211026	SRR22859122	https://doi.org/10.6084/m9.figshare.28164335/1_NLC_dataset-concatenated.fasta	https://doi.org/10.6084/m9.figshare.28164335/2_1_plastome_dataset_complete_genome.fasta	https://doi.org/10.6084/m9.figshare.28164335/3_NR_dataset_ETS-ITS.fasta	https://doi.org/10.6084/m9.figshare.28164335/3_NR_dataset_ETS-ITS.fasta	——	Jiao & al., 2023; this study	0.459
Artemisia mairei	J.Y. Zheng NS 034-9	China	PE	Newly collected	25.6487	102.084	NLC-plastome-NR	PRJNA909040	SAMN32147554	SRR22696347	https://doi.org/10.6084/m9.figshare.28164335/1_NLC_dataset-concatenated.fasta	https://doi.org/10.6084/m9.figshare.28164335/2_1_plastome_dataset_complete_genome.fasta	https://doi.org/10.6084/m9.figshare.28164335/3_NR_dataset_ETS-ITS.fasta	https://doi.org/10.6084/m9.figshare.28164335/3_NR_dataset_ETS-ITS.fasta	——	Jiao & al., 2023; this study	0.356
Artemisia manshurica	B.H. Jiao and S.Q. Zhao 094	China	PE	Newly collected	42.5293	128.057	NLC-plastome-NR	PRJNA909040	SAMN32147523	SRR22674737	https://doi.org/10.6084/m9.figshare.28164335/1_NLC_dataset-concatenated.fasta	https://doi.org/10.6084/m9.figshare.28164335/2_1_plastome_dataset_complete_genome.fasta	https://doi.org/10.6084/m9.figshare.28164335/3_NR_dataset_ETS-ITS.fasta	https://doi.org/10.6084/m9.figshare.28164335/3_NR_dataset_ETS-ITS.fasta	——	Jiao & al., 2023; this study	0.2984
Artemisia marschalliana	B.H. Jiao and J.Y. Zheng816-8	China	PE	Newly collected	48.6268	86.7067	NLC-plastome-NR	PRJNA909040	SAMN32147525	SRR22674743	https://doi.org/10.6084/m9.figshare.28164335/1_NLC_dataset-concatenated.fasta	https://doi.org/10.6084/m9.figshare.28164335/2_1_plastome_dataset_complete_genome.fasta	https://doi.org/10.6084/m9.figshare.28164335/3_NR_dataset_ETS-ITS.fasta	https://doi.org/10.6084/m9.figshare.28164335/3_NR_dataset_ETS-ITS.fasta	——	Jiao & al., 2023; this study	0.287
Artemisia nanschanica	B.H. Jiao and J.Y. Zheng144	China	PE	Newly collected	33.2311	91.8515	NLC-plastome-NR	PRJNA909040	SAMN32147173	SRR22674628	https://doi.org/10.6084/m9.figshare.28164335/1_NLC_dataset-concatenated.fasta	https://doi.org/10.6084/m9.figshare.28164335/2_1_plastome_dataset_complete_genome.fasta	https://doi.org/10.6084/m9.figshare.28164335/3_NR_dataset_ETS-ITS.fasta	https://doi.org/10.6084/m9.figshare.28164335/3_NR_dataset_ETS-ITS.fasta	——	Jiao & al., 2023; this study	0.3854
Artemisia norvegica	G.T. Gao 7580	UK	PE	Newly collected	40.8337	111.736	NLC-plastome-NR	PRJNA909040	SAMN32151022	SRR22675178	https://doi.org/10.6084/m9.figshare.28164335/1_NLC_dataset-concatenated.fasta	https://doi.org/10.6084/m9.figshare.28164335/2_1_plastome_dataset_complete_genome.fasta	https://doi.org/10.6084/m9.figshare.28164335/3_NR_dataset_ETS-ITS.fasta	https://doi.org/10.6084/m9.figshare.28164335/3_NR_dataset_ETS-ITS.fasta	——	Jiao & al., 2023; this study	0.4436
Artemisia oxycephala	J.Y. Zheng NE 084-3	China	PE	Newly collected	42.0303	116.984	NLC-plastome-NR	PRJNA909040	SAMN32211042	SRR22859104	https://doi.org/10.6084/m9.figshare.28164335/1_NLC_dataset-concatenated.fasta	https://doi.org/10.6084/m9.figshare.28164335/2_1_plastome_dataset_complete_genome.fasta	https://doi.org/10.6084/m9.figshare.28164335/3_NR_dataset_ETS-ITS.fasta	https://doi.org/10.6084/m9.figshare.28164335/3_NR_dataset_ETS-ITS.fasta	——	Jiao & al., 2023; this study	0.3173
Artemisia parviflora	B.H. Jiao and J.Y. Zheng532	China	PE	Newly collected	27.4937	88.9173	NLC-plastome-NR	PRJNA909040	SAMN32211045	SRR22859101	https://doi.org/10.6084/m9.figshare.28164335/1_NLC_dataset-concatenated.fasta	https://doi.org/10.6084/m9.figshare.28164335/2_1_plastome_dataset_complete_genome.fasta	https://doi.org/10.6084/m9.figshare.28164335/3_NR_dataset_ETS-ITS.fasta	https://doi.org/10.6084/m9.figshare.28164335/3_NR_dataset_ETS-ITS.fasta	——	Jiao & al., 2023; this study	0.276
Artemisia prattii	H. Yan and L. Song 219	China	PE	Newly collected	33.0064	97.2462	NLC-plastome-NR	PRJNA909040	SAMN32211052	SRR22859205	https://doi.org/10.6084/m9.figshare.28164335/1_NLC_dataset-concatenated.fasta	https://doi.org/10.6084/m9.figshare.28164335/2_1_plastome_dataset_complete_genome.fasta	https://doi.org/10.6084/m9.figshare.28164335/3_NR_dataset_ETS-ITS.fasta	https://doi.org/10.6084/m9.figshare.28164335/3_NR_dataset_ETS-ITS.fasta	——	Jiao & al., 2023; this study	0.2892
Artemisia pubescens	J.Y. Zheng NS 039	China	PE	Newly collected	27.294	100.209	NLC-plastome-NR	PRJNA909040	SAMN32211055	SRR22859202	https://doi.org/10.6084/m9.figshare.28164335/1_NLC_dataset-concatenated.fasta	https://doi.org/10.6084/m9.figshare.28164335/2_1_plastome_dataset_complete_genome.fasta	https://doi.org/10.6084/m9.figshare.28164335/3_NR_dataset_ETS-ITS.fasta	https://doi.org/10.6084/m9.figshare.28164335/3_NR_dataset_ETS-ITS.fasta	——	Jiao & al., 2023; this study	0.2836
Artemisia pycnocephala	H. Ma784	USA	PE	Newly collected	37.795	-122.482	NLC-plastome-NR	PRJNA909040	SAMN32211056	SRR22859201	https://doi.org/10.6084/m9.figshare.28164335/1_NLC_dataset-concatenated.fasta	https://doi.org/10.6084/m9.figshare.28164335/2_1_plastome_dataset_complete_genome.fasta	https://doi.org/10.6084/m9.figshare.28164335/3_NR_dataset_ETS-ITS.fasta	https://doi.org/10.6084/m9.figshare.28164335/3_NR_dataset_ETS-ITS.fasta	——	Jiao & al., 2023; this study	0.143
Artemisia saposhnikovii	B.H. Jiao and J.Y. Zheng812-1	China	PE	Newly collected	47.9103	86.5743	NLC-plastome-NR	PRJNA909040	SAMN32211066	SRR22859142	https://doi.org/10.6084/m9.figshare.28164335/1_NLC_dataset-concatenated.fasta	https://doi.org/10.6084/m9.figshare.28164335/2_1_plastome_dataset_complete_genome.fasta	https://doi.org/10.6084/m9.figshare.28164335/3_NR_dataset_ETS-ITS.fasta	https://doi.org/10.6084/m9.figshare.28164335/3_NR_dataset_ETS-ITS.fasta	——	Jiao & al., 2023; this study	0.3539
Artemisia scoparia	B.H. Jiao and J.Y. Zheng813-1	China	PE	Newly collected	48.0704	86.3355	NLC-plastome-NR	PRJNA909040	SAMN32211069	SRR22859138	https://doi.org/10.6084/m9.figshare.28164335/1_NLC_dataset-concatenated.fasta	https://doi.org/10.6084/m9.figshare.28164335/2_1_plastome_dataset_complete_genome.fasta	https://doi.org/10.6084/m9.figshare.28164335/3_NR_dataset_ETS-ITS.fasta	https://doi.org/10.6084/m9.figshare.28164335/3_NR_dataset_ETS-ITS.fasta	——	Jiao & al., 2023; this study	0.1796
Artemisia sibirica (=Filifolium sibiricum)	J.Y. Zheng XH 48	China	PE	Newly collected	41.0004	111.486	NLC-plastome-NR	PRJNA909040	SAMN32211077	SRR22859098	https://doi.org/10.6084/m9.figshare.28164335/1_NLC_dataset-concatenated.fasta	https://doi.org/10.6084/m9.figshare.28164335/2_1_plastome_dataset_complete_genome.fasta	https://doi.org/10.6084/m9.figshare.28164335/3_NR_dataset_ETS-ITS.fasta	https://doi.org/10.6084/m9.figshare.28164335/3_NR_dataset_ETS-ITS.fasta	——	Jiao & al., 2023; this study	0.4943
Artemisia tanacetifolia	J.H. Shen 571	Russia	PE	Newly collected	49.7763	117.219	NLC-plastome-NR	PRJNA909040	SAMN32211100	SRR22859231	https://doi.org/10.6084/m9.figshare.28164335/1_NLC_dataset-concatenated.fasta	https://doi.org/10.6084/m9.figshare.28164335/2_1_plastome_dataset_complete_genome.fasta	https://doi.org/10.6084/m9.figshare.28164335/3_NR_dataset_ETS-ITS.fasta	https://doi.org/10.6084/m9.figshare.28164335/3_NR_dataset_ETS-ITS.fasta	——	Jiao & al., 2023; this study	0.4126
Artemisia wudanica	J.Y. Zheng NE 004-6	China	PE	Newly collected	42.9489	119.355	NLC-plastome-NR	PRJNA909040	SAMN32211131	SRR22859213	https://doi.org/10.6084/m9.figshare.28164335/1_NLC_dataset-concatenated.fasta	https://doi.org/10.6084/m9.figshare.28164335/2_1_plastome_dataset_complete_genome.fasta	https://doi.org/10.6084/m9.figshare.28164335/3_NR_dataset_ETS-ITS.fasta	https://doi.org/10.6084/m9.figshare.28164335/3_NR_dataset_ETS-ITS.fasta	——	Jiao & al., 2023; this study	0.4116
Artemisia duthreuil-de-rhinsi	FLPH Tibet Expedition 12-0213	China	PE	Newly collected	32.9294	97.3123	NLC-plastome-NR	——	——	——	https://doi.org/10.6084/m9.figshare.28164335/1_NLC_dataset-concatenated.fasta	https://doi.org/10.6084/m9.figshare.28164335/2_1_plastome_dataset_complete_genome.fasta	https://doi.org/10.6084/m9.figshare.28164335/3_NR_dataset_ETS-ITS.fasta	https://doi.org/10.6084/m9.figshare.28164335/3_NR_dataset_ETS-ITS.fasta	——	Jiao & al., 2023; this study	0.2457
Artemisia halodendron	J.Y. Zheng NE 005	China	PE	Newly collected	42.9849	119.423	NLC-plastome-NR	——	——	——	https://doi.org/10.6084/m9.figshare.28164335/1_NLC_dataset-concatenated.fasta	https://doi.org/10.6084/m9.figshare.28164335/2_1_plastome_dataset_complete_genome.fasta	https://doi.org/10.6084/m9.figshare.28164335/3_NR_dataset_ETS-ITS.fasta	https://doi.org/10.6084/m9.figshare.28164335/3_NR_dataset_ETS-ITS.fasta	——	Jiao & al., 2023; this study	0.3905
Artemisia latifolia	J.H. Shen 799	Russia	PE	Newly collected	53.3756	61.0006	NLC-plastome-NR	——	——	——	https://doi.org/10.6084/m9.figshare.28164335/1_NLC_dataset-concatenated.fasta	https://doi.org/10.6084/m9.figshare.28164335/2_1_plastome_dataset_complete_genome.fasta	https://doi.org/10.6084/m9.figshare.28164335/3_NR_dataset_ETS-ITS.fasta	https://doi.org/10.6084/m9.figshare.28164335/3_NR_dataset_ETS-ITS.fasta	——	Jiao & al., 2023; this study	0.3915
Artemisia rubiginosa (=Kaschgaria komarovii)	J.Y. Zheng and C. Chen 435	China	PE	Newly collected	25.148	102.741	NLC-plastome-NR	——	——	——	https://doi.org/10.6084/m9.figshare.28164335/1_NLC_dataset-concatenated.fasta	https://doi.org/10.6084/m9.figshare.28164335/2_1_plastome_dataset_complete_genome.fasta	https://doi.org/10.6084/m9.figshare.28164335/3_NR_dataset_ETS-ITS.fasta	https://doi.org/10.6084/m9.figshare.28164335/3_NR_dataset_ETS-ITS.fasta	——	Jiao & al., 2023; this study	0.4979
*Artemisia sphaerocephala	J.Y. Zheng NE 006-9	China	PE	Newly collected	42.9849	119.423	NLC-plastome-NR	PRJNA909040	SAMN32211090	SRR22859242	https://doi.org/10.6084/m9.figshare.28164335/1_NLC_dataset-concatenated.fasta	https://doi.org/10.6084/m9.figshare.28164335/2_1_plastome_dataset_complete_genome.fasta	https://doi.org/10.6084/m9.figshare.28164335/3_NR_dataset_ETS-ITS.fasta	https://doi.org/10.6084/m9.figshare.28164335/3_NR_dataset_ETS-ITS.fasta	——	Jiao & al., 2023; this study	0.351
Artemisia albicerata	LE 10001188	Kazakhstan	LE	Historical specimens	48.1	84.5	NLC-plastome-NR	——	——	——	https://doi.org/10.6084/m9.figshare.28164335/1_NLC_dataset-concatenated.fasta	https://doi.org/10.6084/m9.figshare.28164335/2_1_plastome_dataset_complete_genome.fasta	https://doi.org/10.6084/m9.figshare.28164335/3_NR_dataset_ETS-ITS.fasta	https://doi.org/10.6084/m9.figshare.28164335/3_NR_dataset_ETS-ITS.fasta	——	This study	0.0888
Artemisia arctisibirica	LE 10001974	Russia	LE	Historical specimens	72.7	101.1	NLC-plastome-NR	——	——	——	https://doi.org/10.6084/m9.figshare.28164335/1_NLC_dataset-concatenated.fasta	https://doi.org/10.6084/m9.figshare.28164335/2_1_plastome_dataset_complete_genome.fasta	https://doi.org/10.6084/m9.figshare.28164335/3_NR_dataset_ETS-ITS.fasta	https://doi.org/10.6084/m9.figshare.28164335/3_NR_dataset_ETS-ITS.fasta	——	This study	0.1598
Artemisia borealis	MW0952018	Russia	MW	Historical specimens	53	158.6	NLC-plastome-NR	——	——	——	https://doi.org/10.6084/m9.figshare.28164335/1_NLC_dataset-concatenated.fasta	https://doi.org/10.6084/m9.figshare.28164335/2_1_plastome_dataset_complete_genome.fasta	https://doi.org/10.6084/m9.figshare.28164335/3_NR_dataset_ETS-ITS.fasta	https://doi.org/10.6084/m9.figshare.28164335/3_NR_dataset_ETS-ITS.fasta	——	This study	0.0457
Artemisia congesta	MHA1001561	Japan	MHA	Historical specimens	36.5	137.5	NLC-plastome-NR	——	——	——	https://doi.org/10.6084/m9.figshare.28164335/1_NLC_dataset-concatenated.fasta	https://doi.org/10.6084/m9.figshare.28164335/2_1_plastome_dataset_complete_genome.fasta	https://doi.org/10.6084/m9.figshare.28164335/3_NR_dataset_ETS-ITS.fasta	https://doi.org/10.6084/m9.figshare.28164335/3_NR_dataset_ETS-ITS.fasta	——	This study	0.057
Artemisia daghestanica	LE 10002600	Russia	LE	Historical specimens	41.5	47.5	NLC-plastome-NR	——	——	——	https://doi.org/10.6084/m9.figshare.28164335/1_NLC_dataset-concatenated.fasta	https://doi.org/10.6084/m9.figshare.28164335/2_1_plastome_dataset_complete_genome.fasta	https://doi.org/10.6084/m9.figshare.28164335/3_NR_dataset_ETS-ITS.fasta	https://doi.org/10.6084/m9.figshare.28164335/3_NR_dataset_ETS-ITS.fasta	——	This study	0.0828
Artemisia implicata	LE 10001479	Mongolia	LE	Historical specimens	46.94	103.25	NLC-plastome-NR	——	——	——	https://doi.org/10.6084/m9.figshare.28164335/1_NLC_dataset-concatenated.fasta	https://doi.org/10.6084/m9.figshare.28164335/2_1_plastome_dataset_complete_genome.fasta	https://doi.org/10.6084/m9.figshare.28164335/3_NR_dataset_ETS-ITS.fasta	https://doi.org/10.6084/m9.figshare.28164335/3_NR_dataset_ETS-ITS.fasta	——	This study	0.0245
Artemisia karavajevii	MW0141968	Russia	MW	Historical specimens	63.55	125.7	NLC-plastome-NR	——	——	——	https://doi.org/10.6084/m9.figshare.28164335/1_NLC_dataset-concatenated.fasta	https://doi.org/10.6084/m9.figshare.28164335/2_1_plastome_dataset_complete_genome.fasta	https://doi.org/10.6084/m9.figshare.28164335/3_NR_dataset_ETS-ITS.fasta	https://doi.org/10.6084/m9.figshare.28164335/3_NR_dataset_ETS-ITS.fasta	——	This study	0.0468
Artemisia pannosa	MW0141354	Russia	MW	Historical specimens	44.3	135.8	NLC-plastome-NR	——	——	——	https://doi.org/10.6084/m9.figshare.28164335/1_NLC_dataset-concatenated.fasta	https://doi.org/10.6084/m9.figshare.28164335/2_1_plastome_dataset_complete_genome.fasta	https://doi.org/10.6084/m9.figshare.28164335/3_NR_dataset_ETS-ITS.fasta	https://doi.org/10.6084/m9.figshare.28164335/3_NR_dataset_ETS-ITS.fasta	——	This study	0.0657
Artemisia pedunculosa	NS0009975	Japan	NS	Historical specimens	35.4	138.7	NLC-plastome-NR	——	——	——	https://doi.org/10.6084/m9.figshare.28164335/1_NLC_dataset-concatenated.fasta	https://doi.org/10.6084/m9.figshare.28164335/2_1_plastome_dataset_complete_genome.fasta	https://doi.org/10.6084/m9.figshare.28164335/3_NR_dataset_ETS-ITS.fasta	https://doi.org/10.6084/m9.figshare.28164335/3_NR_dataset_ETS-ITS.fasta	——	This study	0.1602
Artemisia quinqueloba	LE 10011676	Kazakhstan	LE	Historical specimens	46.3	78.6	NLC-plastome-NR	——	——	——	https://doi.org/10.6084/m9.figshare.28164335/1_NLC_dataset-concatenated.fasta	https://doi.org/10.6084/m9.figshare.28164335/2_1_plastome_dataset_complete_genome.fasta	https://doi.org/10.6084/m9.figshare.28164335/3_NR_dataset_ETS-ITS.fasta	https://doi.org/10.6084/m9.figshare.28164335/3_NR_dataset_ETS-ITS.fasta	——	This study	0.1833
Artemisia remotiloba	LE 10002128	Russia	LE	Historical specimens	58.7	122.2	NLC-plastome-NR	——	——	——	https://doi.org/10.6084/m9.figshare.28164335/1_NLC_dataset-concatenated.fasta	https://doi.org/10.6084/m9.figshare.28164335/2_1_plastome_dataset_complete_genome.fasta	https://doi.org/10.6084/m9.figshare.28164335/3_NR_dataset_ETS-ITS.fasta	https://doi.org/10.6084/m9.figshare.28164335/3_NR_dataset_ETS-ITS.fasta	——	This study	0.1024
Artemisia richardsoniana	LE 10011718	USA	LE	Historical specimens	68.9	-164.5	NLC-plastome-NR	——	——	——	https://doi.org/10.6084/m9.figshare.28164335/1_NLC_dataset-concatenated.fasta	https://doi.org/10.6084/m9.figshare.28164335/2_1_plastome_dataset_complete_genome.fasta	https://doi.org/10.6084/m9.figshare.28164335/3_NR_dataset_ETS-ITS.fasta	https://doi.org/10.6084/m9.figshare.28164335/3_NR_dataset_ETS-ITS.fasta	——	This study	0.0553
Artemisia trautvetteriana	MHA1001663	Ukraine	MHA	Historical specimens	46.1	32.5	NLC-plastome-NR	——	——	——	https://doi.org/10.6084/m9.figshare.28164335/1_NLC_dataset-concatenated.fasta	https://doi.org/10.6084/m9.figshare.28164335/2_1_plastome_dataset_complete_genome.fasta	https://doi.org/10.6084/m9.figshare.28164335/3_NR_dataset_ETS-ITS.fasta	https://doi.org/10.6084/m9.figshare.28164335/3_NR_dataset_ETS-ITS.fasta	——	This study	0.0574
Artemisia kotuchovii	——	Kazakhstan	——	——	41.9	69	NR	——	——	——	——	——	https://doi.org/10.6084/m9.figshare.28164335/3_NR_dataset_ETS-ITS.fasta	MK049256	——	Kalendar & al., 2018, GenBank Direct Submission	0.9974
Artemisia maximovicziana	——	Russian Federation	——	——	44.4	135.3	NR	——	——	——	——	——	https://doi.org/10.6084/m9.figshare.28164335/3_NR_dataset_ETS-ITS.fasta	JN861859	JN861945	Riggins & Seigler, 2012	0.9981
Artemisia phaeolepis	——	China	——	——	49.3	120.7	NR	——	——	——	——	——	AM398009d	AM398905d	——	Tkach & al., 2008	0.996
Artemisia punctigera	——	Russian Federation	——	——	52.4	143	NR	——	——	——	——	——	AM398011d	AM398908d	——	Tkach & al., 2008	0.996
Artemisia jordanica	——	Jordan	BC	——	29.7	35.9	NR	——	——	——	——	——	JF326611	JF326555	——	Pellicer & al., 2011	0.996
Artemisia kelleri	——	Jordan	BC	——	29.7	35.9	NR	——	——	——	——	——	JF326613	JF326557	——	Pellicer & al., 2011	0.996
Artemisia klementzae	——	Russian Federation	BC	——	51	107.2	NR	——	——	——	——	——	JF326614g	JF326558g	——	Pellicer & al., 2011	0.996
Artemisia kuschakewiczii	——	China	BC	——	46.8	85.7	NR	——	——	——	——	——	JF326615	JF326559	——	Pellicer & al., 2011	0.996
Artemisia limosa	——	Russian Federation	BC	——	48.2	142.6	NR	——	——	——	——	——	JF326617g	JF326561g	——	Pellicer & al., 2011	0.9961
Artemisia littoricola	——	Russian Federation	BC	——	42.9	131.9	NR	——	——	——	——	——	JF326618	JF326562	——	Pellicer & al., 2011	0.996
Artemisia medioxima	——	China	BC	——	37.5	111.1	NR	——	——	——	——	——	FJ642952	FJ642988	FJ643024	Pellicer & al., 2010a	0.9967
Artemisia niitakayamensis	——	China	BC	——	23.5	121	NR	——	——	——	——	——	FJ642956	FJ642992	FJ643028	Pellicer & al., 2010a	0.9967
Artemisia ordosica	——	China	BC	——	45.1	89.2	NR	——	——	——	——	——	JF326625	JF326568	——	Pellicer & al., 2011	0.996
Artemisia palustris	——	Mongolia	BC	——	47.2	102.8	NR	——	——	——	——	——	JF326627	JF326570	——	Pellicer & al., 2011	0.996
Artemisia salsoloides	——	Russian Federation	BC	——	47.7	39.2	NR	——	——	——	——	——	JF342553g	JF342550g	——	Pellicer & al., 2011	0.996
Artemisia gansuensis	B.H. Jiao-XM 1452	China	PE	Newly collected	42.05	116.28	NR	——	——	——	——	——	https://doi.org/10.6084/m9.figshare.28164335/3_NR_dataset_ETS-ITS.fasta	waiting for accepted	——	This study	0.996
Artemisia insipida	C. Belt	France	PE	Newly collected	44.3	6.1	NR	——	——	——	——	——	https://doi.org/10.6084/m9.figshare.28164335/3_NR_dataset_ETS-ITS.fasta	waiting for accepted	——	This study	0.9978
Artemisia morrisonensis	Chen T.T.et al. 12540	China	PE	Newly collected	24.1917	121.311	NR	——	——	——	——	——	https://doi.org/10.6084/m9.figshare.28164335/3_NR_dataset_ETS-ITS.fasta	waiting for accepted	——	This study	0.996
Artemisia pewzowi	B.H. Jiao ZH164	China	PE	Newly collected	32.1	97	NR	——	——	——	——	——	https://doi.org/10.6084/m9.figshare.28164335/3_NR_dataset_ETS-ITS.fasta	waiting for accepted	——	This study	0.9974
Artemisia atrata	Twibell, J 1989.12	France	UC	——	44.8	7	NR	——	——	——	——	——	JX069442	JX051761	——	Hobbs & Baldwin, 2013	0.9967
Artemisia dracunculus	Raiche, R. 52.93	China	UCBG	——	47.9	107.4	NR	——	——	——	——	——	JX069413	JX051718	——	Hobbs & Baldwin, 2013	0.996
Ajania khartensis	XiaNH0450	China	KUN	Newly collected	33.1284	97.1458	NLC-plastome-NR	PRJNA909040	SAMN32092016	SRR22560546	https://doi.org/10.6084/m9.figshare.28164335/1_NLC_dataset-concatenated.fasta	https://doi.org/10.6084/m9.figshare.28164335/2_1_plastome_dataset_complete_genome.fasta	https://doi.org/10.6084/m9.figshare.28164335/3_NR_dataset_ETS-ITS.fasta	https://doi.org/10.6084/m9.figshare.28164335/3_NR_dataset_ETS-ITS.fasta	——	Jiao & al., 2023; this study	0.274
Ajania potaninii	11CS3652	China	KUN	Newly collected	26.3422	102.918	NLC-plastome-NR	PRJNA909040	SAMN32105192	SRR22572263	https://doi.org/10.6084/m9.figshare.28164335/1_NLC_dataset-concatenated.fasta	https://doi.org/10.6084/m9.figshare.28164335/2_1_plastome_dataset_complete_genome.fasta	https://doi.org/10.6084/m9.figshare.28164335/3_NR_dataset_ETS-ITS.fasta	https://doi.org/10.6084/m9.figshare.28164335/3_NR_dataset_ETS-ITS.fasta	——	Jiao & al., 2023; this study	0.3645
Ajania quercifolia	LJBG0824	China	KUN	Newly collected	27.9024	99.5575	NLC-plastome-NR	PRJNA909040	SAMN32105302	SRR22572289	https://doi.org/10.6084/m9.figshare.28164335/1_NLC_dataset-concatenated.fasta	https://doi.org/10.6084/m9.figshare.28164335/2_1_plastome_dataset_complete_genome.fasta	https://doi.org/10.6084/m9.figshare.28164335/3_NR_dataset_ETS-ITS.fasta	https://doi.org/10.6084/m9.figshare.28164335/3_NR_dataset_ETS-ITS.fasta	——	Jiao & al., 2023; this study	0.6378
Artemisiella stracheyi	ZhongY096	China	KUN	Newly collected	28.695	85.8058	NLC-plastome-NR	PRJNA909040	SAMN32211140	SRR22859171	https://doi.org/10.6084/m9.figshare.28164335/1_NLC_dataset-concatenated.fasta	https://doi.org/10.6084/m9.figshare.28164335/2_1_plastome_dataset_complete_genome.fasta	https://doi.org/10.6084/m9.figshare.28164335/3_NR_dataset_ETS-ITS.fasta	https://doi.org/10.6084/m9.figshare.28164335/3_NR_dataset_ETS-ITS.fasta	——	Jiao & al., 2023; this study	0.5948
Chrysanthemum lavandulifolium	GanQL232	China	KUN	Newly collected	32.4419	109.544	NLC-plastome-NR	PRJNA909040	SAMN32211143	SRR22859168	https://doi.org/10.6084/m9.figshare.28164335/1_NLC_dataset-concatenated.fasta	https://doi.org/10.6084/m9.figshare.28164335/2_1_plastome_dataset_complete_genome.fasta	https://doi.org/10.6084/m9.figshare.28164335/3_NR_dataset_ETS-ITS.fasta	https://doi.org/10.6084/m9.figshare.28164335/3_NR_dataset_ETS-ITS.fasta	——	Jiao & al., 2023; this study	0.4594
Hippolytia alasharensis	CheJ.Y. Zheng NS L0882	China	KUN	Newly collected	36.115	101.983	NLC-plastome-NR	PRJNA909040	SAMN32211146	SRR22859165	https://doi.org/10.6084/m9.figshare.28164335/1_NLC_dataset-concatenated.fasta	https://doi.org/10.6084/m9.figshare.28164335/2_1_plastome_dataset_complete_genome.fasta	https://doi.org/10.6084/m9.figshare.28164335/3_NR_dataset_ETS-ITS.fasta	https://doi.org/10.6084/m9.figshare.28164335/3_NR_dataset_ETS-ITS.fasta	——	Jiao & al., 2023; this study	0.7324
Ajania fastigiata	08CS264	China	KUN	Newly collected	36.4263	77.7792	NLC-plastome-NR	——	——	——	https://doi.org/10.6084/m9.figshare.28164335/1_NLC_dataset-concatenated.fasta	https://doi.org/10.6084/m9.figshare.28164335/2_1_plastome_dataset_complete_genome.fasta	https://doi.org/10.6084/m9.figshare.28164335/3_NR_dataset_ETS-ITS.fasta	https://doi.org/10.6084/m9.figshare.28164335/3_NR_dataset_ETS-ITS.fasta	——	Jiao & al., 2023; this study	0.2046
Ajania fruticulosa	LiuJQ-fjj-0136	China	KUN	Newly collected	37.0853	76.9159	NLC-plastome-NR	——	——	——	https://doi.org/10.6084/m9.figshare.28164335/1_NLC_dataset-concatenated.fasta	https://doi.org/10.6084/m9.figshare.28164335/2_1_plastome_dataset_complete_genome.fasta	https://doi.org/10.6084/m9.figshare.28164335/3_NR_dataset_ETS-ITS.fasta	https://doi.org/10.6084/m9.figshare.28164335/3_NR_dataset_ETS-ITS.fasta	——	Jiao & al., 2023; this study	0.4833
Allardia huegelii	ZhangDC-07ZX-1335	China	KUN	Newly collected	29.3444	97.0251	NR	——	——	——	——	——	https://doi.org/10.6084/m9.figshare.28164335/3_NR_dataset_ETS-ITS.fasta	https://doi.org/10.6084/m9.figshare.28164335/3_NR_dataset_ETS-ITS.fasta	——	Jiao & al., 2023; this study	0.9966
Chrysanthemum chanetii	BianFH-0372	China	KUN	Newly collected	39.9826	122.965	NLC-plastome-NR	——	——	——	https://doi.org/10.6084/m9.figshare.28164335/1_NLC_dataset-concatenated.fasta	https://doi.org/10.6084/m9.figshare.28164335/2_1_plastome_dataset_complete_genome.fasta	https://doi.org/10.6084/m9.figshare.28164335/3_NR_dataset_ETS-ITS.fasta	https://doi.org/10.6084/m9.figshare.28164335/3_NR_dataset_ETS-ITS.fasta	——	Jiao & al., 2023; this study	0.4308
Chrysanthemum oreastrum	zhouHC1240	China	KUN	Newly collected	42.0548	128.067	NLC-plastome-NR	——	——	——	https://doi.org/10.6084/m9.figshare.28164335/1_NLC_dataset-concatenated.fasta	https://doi.org/10.6084/m9.figshare.28164335/2_1_plastome_dataset_complete_genome.fasta	https://doi.org/10.6084/m9.figshare.28164335/3_NR_dataset_ETS-ITS.fasta	https://doi.org/10.6084/m9.figshare.28164335/3_NR_dataset_ETS-ITS.fasta	——	Jiao & al., 2023; this study	0.6072
Chrysanthemum zawadskii	Huangxw1815	China	KUN	Newly collected	50.5214	120.118	NLC-plastome-NR	——	——	——	https://doi.org/10.6084/m9.figshare.28164335/1_NLC_dataset-concatenated.fasta	https://doi.org/10.6084/m9.figshare.28164335/2_1_plastome_dataset_complete_genome.fasta	https://doi.org/10.6084/m9.figshare.28164335/3_NR_dataset_ETS-ITS.fasta	https://doi.org/10.6084/m9.figshare.28164335/3_NR_dataset_ETS-ITS.fasta	——	Jiao & al., 2023; this study	0.4167
*Chrysanthemum indicum	08CS908	China	KUN	Newly collected	25.2092	102.743	NLC-plastome-NR	PRJNA909040	SAMN32211142	SRR22859169	https://doi.org/10.6084/m9.figshare.28164335/1_NLC_dataset-concatenated.fasta	https://doi.org/10.6084/m9.figshare.28164335/2_1_plastome_dataset_complete_genome.fasta	https://doi.org/10.6084/m9.figshare.28164335/3_NR_dataset_ETS-ITS.fasta	https://doi.org/10.6084/m9.figshare.28164335/3_NR_dataset_ETS-ITS.fasta	——	Jiao & al., 2023; this study	0.3152
Elachanthemum intricatum	Z.X. Fu and L. Song 548	China	PE	Newly collected	39.2689	107.086	NLC-plastome-NR	PRJNA909040	SAMN32211144	SRR22859167	https://doi.org/10.6084/m9.figshare.28164335/1_NLC_dataset-concatenated.fasta	https://doi.org/10.6084/m9.figshare.28164335/2_1_plastome_dataset_complete_genome.fasta	https://doi.org/10.6084/m9.figshare.28164335/3_NR_dataset_ETS-ITS.fasta	https://doi.org/10.6084/m9.figshare.28164335/3_NR_dataset_ETS-ITS.fasta	——	Jiao & al., 2023; this study	0.4693
Nipponanthemum nipponicum	G.T. Gao 9297	Japan	PE	Newly collected	36.1017	140.11	NLC-plastome-NR	PRJNA909040	SAMN32211147	SRR22859164	https://doi.org/10.6084/m9.figshare.28164335/1_NLC_dataset-concatenated.fasta	https://doi.org/10.6084/m9.figshare.28164335/2_1_plastome_dataset_complete_genome.fasta	https://doi.org/10.6084/m9.figshare.28164335/3_NR_dataset_ETS-ITS.fasta	https://doi.org/10.6084/m9.figshare.28164335/3_NR_dataset_ETS-ITS.fasta	——	Jiao & al., 2023; this study	0.2086
Stilpnolepis centiflora	J.Y. Zheng XH 78	China	PE	Newly collected	37.4591	105.008	NLC-plastome-NR	PRJNA909040	SAMN32211149	SRR22859161	https://doi.org/10.6084/m9.figshare.28164335/1_NLC_dataset-concatenated.fasta	https://doi.org/10.6084/m9.figshare.28164335/2_1_plastome_dataset_complete_genome.fasta	https://doi.org/10.6084/m9.figshare.28164335/3_NR_dataset_ETS-ITS.fasta	https://doi.org/10.6084/m9.figshare.28164335/3_NR_dataset_ETS-ITS.fasta	——	Jiao & al., 2023; this study	0.2926
Ajania parviflora	Nie & Zhang 090	China	PE	Newly collected	27.0243	100.176	NLC-plastome-NR	——	——	——	https://doi.org/10.6084/m9.figshare.28164335/1_NLC_dataset-concatenated.fasta	https://doi.org/10.6084/m9.figshare.28164335/2_1_plastome_dataset_complete_genome.fasta	https://doi.org/10.6084/m9.figshare.28164335/3_NR_dataset_ETS-ITS.fasta	https://doi.org/10.6084/m9.figshare.28164335/3_NR_dataset_ETS-ITS.fasta	——	Jiao & al., 2023; this study	0.219
Brachanthemum titovii	——	Kazakhstan	——	——	41.9	69	NR	——	——	——	——	——	DQ028867c	AF504185	AF504158	Sanz & al., 2008; Vallès & al., 2003	0.9968
Chrysanthemum maximowiczii	——	China	——	——	45.5	117	NR	——	——	——	——	——	AB359832	DQ028923	DQ028910	Sanz & al., 2008; Masuda & al., 2009	0.9968
Tanacetum tatsienense	ChenSL0579	China	KUN	Newly collected	33.3453	97.2206	NR	——	——	——	——	——	https://doi.org/10.6084/m9.figshare.28164335/3_NR_dataset_ETS-ITS.fasta	https://doi.org/10.6084/m9.figshare.28164335/3_NR_dataset_ETS-ITS.fasta	——	Jiao & al., 2023; this study	0.996
Artemisia australis	LE 1001485	United States of America	LE	Historical specimens	21.6	-158.3	NLC-plastome-NR	——	——	——	https://doi.org/10.6084/m9.figshare.28164335/1_NLC_dataset-concatenated.fasta	https://doi.org/10.6084/m9.figshare.28164335/2_1_plastome_dataset_complete_genome.fasta	https://doi.org/10.6084/m9.figshare.28164335/3_NR_dataset_ETS-ITS.fasta	https://doi.org/10.6084/m9.figshare.28164335/3_NR_dataset_ETS-ITS.fasta	——	This study	0.0074
*Artemisia chinensis (= Crossostephium chinense)*	B.H. Jiao 447	China	PE	Newly collected	28.45	121.9	NLC-plastome-NR	PRJNA909040	SAMN32211003	SRR22859216	https://doi.org/10.6084/m9.figshare.28164335/1_NLC_dataset-concatenated.fasta	https://doi.org/10.6084/m9.figshare.28164335/2_1_plastome_dataset_complete_genome.fasta	https://doi.org/10.6084/m9.figshare.28164335/3_NR_dataset_ETS-ITS.fasta	https://doi.org/10.6084/m9.figshare.28164335/3_NR_dataset_ETS-ITS.fasta	——	Jiao & al., 2023; this study	0.1273
Artemisia kauaiensis	PTBG1000062232	United States of America	PTBG	Historical specimens	22.2	-159.7	NLC-plastome-NR	——	——	——	https://doi.org/10.6084/m9.figshare.28164335/1_NLC_dataset-concatenated.fasta	https://doi.org/10.6084/m9.figshare.28164335/2_1_plastome_dataset_complete_genome.fasta	https://doi.org/10.6084/m9.figshare.28164335/3_NR_dataset_ETS-ITS.fasta	https://doi.org/10.6084/m9.figshare.28164335/3_NR_dataset_ETS-ITS.fasta	——	This study	0.005
Artemisia mauiensis	PTBG1000061971	United States of America	PTBG	Historical specimens	20.6	-156.2	NLC-plastome-NR	——	——	——	https://doi.org/10.6084/m9.figshare.28164335/1_NLC_dataset-concatenated.fasta	https://doi.org/10.6084/m9.figshare.28164335/2_1_plastome_dataset_complete_genome.fasta	https://doi.org/10.6084/m9.figshare.28164335/3_NR_dataset_ETS-ITS.fasta	https://doi.org/10.6084/m9.figshare.28164335/3_NR_dataset_ETS-ITS.fasta	——	This study	0.0038
Artemisia baxoiensis	B.H. Jiao and J.Y. Zheng671	China	PE	Newly collected	30.0621	96.9203	NLC-plastome-NR	PRJNA909040	SAMN32112103	SRR22574739	https://doi.org/10.6084/m9.figshare.28164335/1_NLC_dataset-concatenated.fasta	https://doi.org/10.6084/m9.figshare.28164335/2_1_plastome_dataset_complete_genome.fasta	https://doi.org/10.6084/m9.figshare.28164335/3_NR_dataset_ETS-ITS.fasta	https://doi.org/10.6084/m9.figshare.28164335/3_NR_dataset_ETS-ITS.fasta	——	Jiao & al., 2023; this study	0.0414
Artemisia biennis	Arnold TieH. Ma 15698	USA	PE	Historical specimens	39.5401	-115.724	NLC-plastome-NR	PRJNA909040	SAMN32112104	SRR22574740	https://doi.org/10.6084/m9.figshare.28164335/1_NLC_dataset-concatenated.fasta	https://doi.org/10.6084/m9.figshare.28164335/2_1_plastome_dataset_complete_genome.fasta	https://doi.org/10.6084/m9.figshare.28164335/3_NR_dataset_ETS-ITS.fasta	https://doi.org/10.6084/m9.figshare.28164335/3_NR_dataset_ETS-ITS.fasta	——	Jiao & al., 2023; this study	0.1283
Artemisia hedinii	B.H. Jiao and J.Y. Zheng148	China	PE	Newly collected	32.2738	91.6901	NLC-plastome-NR	PRJNA909040	SAMN32119907	SRR22582977	https://doi.org/10.6084/m9.figshare.28164335/1_NLC_dataset-concatenated.fasta	https://doi.org/10.6084/m9.figshare.28164335/2_1_plastome_dataset_complete_genome.fasta	https://doi.org/10.6084/m9.figshare.28164335/3_NR_dataset_ETS-ITS.fasta	https://doi.org/10.6084/m9.figshare.28164335/3_NR_dataset_ETS-ITS.fasta	——	Jiao & al., 2023; this study	0.1114
Artemisia pectinata (= Neopallasia pectinata)	B.H. Jiao and S.Q. Zhao 135	China	PE	Newly collected	44.0974	116.292	NLC-plastome-NR	PRJNA909040	SAMN32211046	SRR22859212	https://doi.org/10.6084/m9.figshare.28164335/1_NLC_dataset-concatenated.fasta	https://doi.org/10.6084/m9.figshare.28164335/2_1_plastome_dataset_complete_genome.fasta	https://doi.org/10.6084/m9.figshare.28164335/3_NR_dataset_ETS-ITS.fasta	https://doi.org/10.6084/m9.figshare.28164335/3_NR_dataset_ETS-ITS.fasta	——	Jiao & al., 2023; this study	0.291
*Artemisia tournefortiana	J.Y. Zheng XH 123	China	PE	Newly collected	46.6684	90.3784	NLC-plastome-NR	PRJNA909040	SAMN32211108	SRR22859191	https://doi.org/10.6084/m9.figshare.28164335/1_NLC_dataset-concatenated.fasta	https://doi.org/10.6084/m9.figshare.28164335/2_1_plastome_dataset_complete_genome.fasta	https://doi.org/10.6084/m9.figshare.28164335/3_NR_dataset_ETS-ITS.fasta	https://doi.org/10.6084/m9.figshare.28164335/3_NR_dataset_ETS-ITS.fasta	——	Jiao & al., 2023; this study	0.4336
Artemisia klotzschiana	LE 10000812	Mexico	LE	Historical specimens	21.7	-101.7	NLC-plastome-NR	——	——	——	https://doi.org/10.6084/m9.figshare.28164335/1_NLC_dataset-concatenated.fasta	https://doi.org/10.6084/m9.figshare.28164335/2_1_plastome_dataset_complete_genome.fasta	https://doi.org/10.6084/m9.figshare.28164335/3_NR_dataset_ETS-ITS.fasta	https://doi.org/10.6084/m9.figshare.28164335/3_NR_dataset_ETS-ITS.fasta	——	This study	0.11
Artemisia magellanica	——	Argentina	BC	——	-53.7	-68.1	NR	——	——	——	——	——	GU902838f2	GU902814f2	GU902826f2	Pellicer & al., 2010b	0.9967
Artemisia alba	BCN 26623	Spain	BCN	Historical specimens	40.5508	-1.6425	NLC-plastome-NR	PRJNA909040	SAMN32105632	SRR22572696	https://doi.org/10.6084/m9.figshare.28164335/1_NLC_dataset-concatenated.fasta	https://doi.org/10.6084/m9.figshare.28164335/2_1_plastome_dataset_complete_genome.fasta	https://doi.org/10.6084/m9.figshare.28164335/3_NR_dataset_ETS-ITS.fasta	https://doi.org/10.6084/m9.figshare.28164335/3_NR_dataset_ETS-ITS.fasta	——	Jiao & al., 2023; this study	0.0795
Artemisia chamaemelifolia	BCN 13219	Spain	BCN	Historical specimens	42.3	1.9	NLC-plastome-NR	PRJNA909040	SAMN32211002	SRR22859227	https://doi.org/10.6084/m9.figshare.28164335/1_NLC_dataset-concatenated.fasta	https://doi.org/10.6084/m9.figshare.28164335/2_1_plastome_dataset_complete_genome.fasta	https://doi.org/10.6084/m9.figshare.28164335/3_NR_dataset_ETS-ITS.fasta	https://doi.org/10.6084/m9.figshare.28164335/3_NR_dataset_ETS-ITS.fasta	——	Jiao & al., 2023; this study	0.0647
Artemisia molinieri	BCN 14061	Spain	BCN	Historical specimens	43.4	6.3	NLC-plastome-NR	PRJNA909040	SAMN32119464	SRR22727761	https://doi.org/10.6084/m9.figshare.28164335/1_NLC_dataset-concatenated.fasta	https://doi.org/10.6084/m9.figshare.28164335/2_1_plastome_dataset_complete_genome.fasta	https://doi.org/10.6084/m9.figshare.28164335/3_NR_dataset_ETS-ITS.fasta	https://doi.org/10.6084/m9.figshare.28164335/3_NR_dataset_ETS-ITS.fasta	——	Jiao & al., 2023; this study	0.0592
Artemisia gmelinii	LJQ-QLS-2008-0188	China	KUN	Newly collected	37.6213	101.321	NLC-plastome-NR	PRJNA909040	SAMN32119467	SRR22582399	https://doi.org/10.6084/m9.figshare.28164335/1_NLC_dataset-concatenated.fasta	https://doi.org/10.6084/m9.figshare.28164335/2_1_plastome_dataset_complete_genome.fasta	https://doi.org/10.6084/m9.figshare.28164335/3_NR_dataset_ETS-ITS.fasta	https://doi.org/10.6084/m9.figshare.28164335/3_NR_dataset_ETS-ITS.fasta	——	Jiao & al., 2023; this study	0.1394
Artemisia persica	XiaNH0450	China	KUN	Newly collected	29.4563	89.1006	NLC-plastome-NR	——	——	——	https://doi.org/10.6084/m9.figshare.28164335/1_NLC_dataset-concatenated.fasta	https://doi.org/10.6084/m9.figshare.28164335/2_1_plastome_dataset_complete_genome.fasta	https://doi.org/10.6084/m9.figshare.28164335/3_NR_dataset_ETS-ITS.fasta	https://doi.org/10.6084/m9.figshare.28164335/3_NR_dataset_ETS-ITS.fasta	——	Jiao & al., 2023; this study	0.3496
*Artemisia vestita	ZhongY426	China	KUN	Newly collected	30.0201	96.7009	NLC-plastome-NR	PRJNA909040	SAMN32211121	SRR22859224	https://doi.org/10.6084/m9.figshare.28164335/1_NLC_dataset-concatenated.fasta	https://doi.org/10.6084/m9.figshare.28164335/2_1_plastome_dataset_complete_genome.fasta	https://doi.org/10.6084/m9.figshare.28164335/3_NR_dataset_ETS-ITS.fasta	https://doi.org/10.6084/m9.figshare.28164335/3_NR_dataset_ETS-ITS.fasta	——	Jiao & al., 2023; this study	0.3999
Artemisia stechmanniana	B.H. Jiao and S.Q. Zhao 160	China	PE	Newly collected	40	116.2	NLC-plastome-NR	——	——	——	https://doi.org/10.6084/m9.figshare.28164335/1_NLC_dataset-concatenated.fasta	https://doi.org/10.6084/m9.figshare.28164335/2_1_plastome_dataset_complete_genome.fasta	https://doi.org/10.6084/m9.figshare.28164335/3_NR_dataset_ETS-ITS.fasta	https://doi.org/10.6084/m9.figshare.28164335/3_NR_dataset_ETS-ITS.fasta	——	This study	0.3567
Artemisia afra	G.T. Gao 7478	Africa	PE	Newly collected	-30.7	27.2	NLC-plastome-NR	PRJNA909040	SAMN32105468	SRR22572532	https://doi.org/10.6084/m9.figshare.28164335/1_NLC_dataset-concatenated.fasta	https://doi.org/10.6084/m9.figshare.28164335/2_1_plastome_dataset_complete_genome.fasta	https://doi.org/10.6084/m9.figshare.28164335/3_NR_dataset_ETS-ITS.fasta	https://doi.org/10.6084/m9.figshare.28164335/3_NR_dataset_ETS-ITS.fasta	——	Jiao & al., 2023; this study	0.399
Artemisia brachyloba	Ximeng 9352	China	PE	Newly collected	40.8228	114.864	NLC-plastome-NR	PRJNA909040	SAMN32210998	SRR22859096	https://doi.org/10.6084/m9.figshare.28164335/1_NLC_dataset-concatenated.fasta	https://doi.org/10.6084/m9.figshare.28164335/2_1_plastome_dataset_complete_genome.fasta	https://doi.org/10.6084/m9.figshare.28164335/3_NR_dataset_ETS-ITS.fasta	https://doi.org/10.6084/m9.figshare.28164335/3_NR_dataset_ETS-ITS.fasta	——	Jiao & al., 2023; this study	0.3267
Artemisia dalai-lamae	H. Yan and L. Song 320	China	PE	Newly collected	36.6276	101.75	NLC-plastome-NR	PRJNA909040	SAMN32112789	SRR22696341	https://doi.org/10.6084/m9.figshare.28164335/1_NLC_dataset-concatenated.fasta	https://doi.org/10.6084/m9.figshare.28164335/2_1_plastome_dataset_complete_genome.fasta	https://doi.org/10.6084/m9.figshare.28164335/3_NR_dataset_ETS-ITS.fasta	https://doi.org/10.6084/m9.figshare.28164335/3_NR_dataset_ETS-ITS.fasta	——	Jiao & al., 2023; this study	0.311
Artemisia freyniana	Ximeng 819	China	PE	Newly collected	45.1918	118.46	NLC-plastome-NR	PRJNA909040	SAMN32119480	SRR22582412	https://doi.org/10.6084/m9.figshare.28164335/1_NLC_dataset-concatenated.fasta	https://doi.org/10.6084/m9.figshare.28164335/2_1_plastome_dataset_complete_genome.fasta	https://doi.org/10.6084/m9.figshare.28164335/3_NR_dataset_ETS-ITS.fasta	https://doi.org/10.6084/m9.figshare.28164335/3_NR_dataset_ETS-ITS.fasta	——	Jiao & al., 2023; this study	0.3352
Artemisia pontica	G.T. Gao 5357	China	PE	Newly collected	43.0917	84.7575	NLC-plastome-NR	PRJNA909040	SAMN32211050	SRR22859207	https://doi.org/10.6084/m9.figshare.28164335/1_NLC_dataset-concatenated.fasta	https://doi.org/10.6084/m9.figshare.28164335/2_1_plastome_dataset_complete_genome.fasta	https://doi.org/10.6084/m9.figshare.28164335/3_NR_dataset_ETS-ITS.fasta	https://doi.org/10.6084/m9.figshare.28164335/3_NR_dataset_ETS-ITS.fasta	——	Jiao & al., 2023; this study	0.2934
Artemisia aksaiensis	MW0192279	China	MW	Historical specimens	38.88	95.1	NLC-plastome-NR	——	——	——	https://doi.org/10.6084/m9.figshare.28164335/1_NLC_dataset-concatenated.fasta	https://doi.org/10.6084/m9.figshare.28164335/2_1_plastome_dataset_complete_genome.fasta	https://doi.org/10.6084/m9.figshare.28164335/3_NR_dataset_ETS-ITS.fasta	https://doi.org/10.6084/m9.figshare.28164335/3_NR_dataset_ETS-ITS.fasta	——	This study	0.0425
Artemisia macrantha	LE 10000676	Russia	LE	Historical specimens	54.3	59.4	NLC-plastome-NR	——	——	——	https://doi.org/10.6084/m9.figshare.28164335/1_NLC_dataset-concatenated.fasta	https://doi.org/10.6084/m9.figshare.28164335/2_1_plastome_dataset_complete_genome.fasta	https://doi.org/10.6084/m9.figshare.28164335/3_NR_dataset_ETS-ITS.fasta	https://doi.org/10.6084/m9.figshare.28164335/3_NR_dataset_ETS-ITS.fasta	——	This study	0.0347
Artemisia adamsii	——	China	——	——	44.8	123.1	NR	——	——	——	——	——	AM397953	AM398844	——	Tkach & al., 2008	0.996
Artemisia hololeuca	A.K.Skvortsov s.n.	Russia	PE	Newly collected	43.937	132.003	NR	PRJNA909040	SAMN32211022	SRR22859126	——	——	https://doi.org/10.6084/m9.figshare.28164335/3_NR_dataset_ETS-ITS.fasta	https://doi.org/10.6084/m9.figshare.28164335/3_NR_dataset_ETS-ITS.fasta	——	Jiao & al., 2023; this study	0.9974
Artemisia abrotanum	leg. Ign. s.n.	Kazakhstan	UC	——	49.8	56.9	NR	——	——	——	——	——	JX069394	JX051694	——	Hobbs & Baldwin, 2013	0.996
Artemisia diffusa	unknown	Iran	ALBORZ	Historical specimens	35.5	58.9	NLC-plastome-NR	PRJNA909040	SAMN32119451	SRR22582386	https://doi.org/10.6084/m9.figshare.28164335/1_NLC_dataset-concatenated.fasta	https://doi.org/10.6084/m9.figshare.28164335/2_1_plastome_dataset_complete_genome.fasta	https://doi.org/10.6084/m9.figshare.28164335/3_NR_dataset_ETS-ITS.fasta	https://doi.org/10.6084/m9.figshare.28164335/3_NR_dataset_ETS-ITS.fasta	——	Jiao & al., 2023; this study	0.0489
Artemisia kermanensis	66118	Iran	ALBORZ	Historical specimens	32.7	54.2	NLC-plastome-NR	PRJNA909040	SAMN32211028	SRR22859120	https://doi.org/10.6084/m9.figshare.28164335/1_NLC_dataset-concatenated.fasta	https://doi.org/10.6084/m9.figshare.28164335/2_1_plastome_dataset_complete_genome.fasta	https://doi.org/10.6084/m9.figshare.28164335/3_NR_dataset_ETS-ITS.fasta	https://doi.org/10.6084/m9.figshare.28164335/3_NR_dataset_ETS-ITS.fasta	——	Jiao & al., 2023; this study	0.0592
Artemisia oliveriana	unknown	Iran	ALBORZ	Historical specimens	32.7	54.2	NLC-plastome-NR	PRJNA909040	SAMN32211040	SRR22859106	https://doi.org/10.6084/m9.figshare.28164335/1_NLC_dataset-concatenated.fasta	https://doi.org/10.6084/m9.figshare.28164335/2_1_plastome_dataset_complete_genome.fasta	https://doi.org/10.6084/m9.figshare.28164335/3_NR_dataset_ETS-ITS.fasta	https://doi.org/10.6084/m9.figshare.28164335/3_NR_dataset_ETS-ITS.fasta	——	Jiao & al., 2023; this study	0.0717
Artemisia turanica	23437	Iran	ALBORZ	Historical specimens	36.8	58.9	NLC-plastome-NR	PRJNA909040	SAMN32211115	SRR22859183	https://doi.org/10.6084/m9.figshare.28164335/1_NLC_dataset-concatenated.fasta	https://doi.org/10.6084/m9.figshare.28164335/2_1_plastome_dataset_complete_genome.fasta	https://doi.org/10.6084/m9.figshare.28164335/3_NR_dataset_ETS-ITS.fasta	https://doi.org/10.6084/m9.figshare.28164335/3_NR_dataset_ETS-ITS.fasta	——	Jiao & al., 2023; this study	0.0614
Artemisia araxina	BCN 12490	Spain	BCN	Historical specimens	39.7	45.35	NLC-plastome-NR	PRJNA909040	SAMN32107360	SRR22573218	https://doi.org/10.6084/m9.figshare.28164335/1_NLC_dataset-concatenated.fasta	https://doi.org/10.6084/m9.figshare.28164335/2_1_plastome_dataset_complete_genome.fasta	https://doi.org/10.6084/m9.figshare.28164335/3_NR_dataset_ETS-ITS.fasta	https://doi.org/10.6084/m9.figshare.28164335/3_NR_dataset_ETS-ITS.fasta	——	Jiao & al., 2023; this study	0.0637
Artemisia fragrans	BCN 13274	Spain	BCN	Historical specimens	40.5	45.3	NLC-plastome-NR	PRJNA909040	SAMN32119461	SRR22582395	https://doi.org/10.6084/m9.figshare.28164335/1_NLC_dataset-concatenated.fasta	https://doi.org/10.6084/m9.figshare.28164335/2_1_plastome_dataset_complete_genome.fasta	https://doi.org/10.6084/m9.figshare.28164335/3_NR_dataset_ETS-ITS.fasta	https://doi.org/10.6084/m9.figshare.28164335/3_NR_dataset_ETS-ITS.fasta	——	Jiao & al., 2023; this study	0.061
Artemisia huguetii	BCN 13923	Spain	BCN	Historical specimens	29.7	-9	NLC-plastome-NR	PRJNA909040	SAMN32211023	SRR22859125	https://doi.org/10.6084/m9.figshare.28164335/1_NLC_dataset-concatenated.fasta	https://doi.org/10.6084/m9.figshare.28164335/2_1_plastome_dataset_complete_genome.fasta	https://doi.org/10.6084/m9.figshare.28164335/3_NR_dataset_ETS-ITS.fasta	https://doi.org/10.6084/m9.figshare.28164335/3_NR_dataset_ETS-ITS.fasta	——	Jiao & al., 2023; this study	0.1031
Artemisia inculta	BCN 13932	Spain	BCN	Historical specimens	29.7	-9	NLC-plastome-NR	PRJNA909040	SAMN32146919	SRR22673383	https://doi.org/10.6084/m9.figshare.28164335/1_NLC_dataset-concatenated.fasta	https://doi.org/10.6084/m9.figshare.28164335/2_1_plastome_dataset_complete_genome.fasta	https://doi.org/10.6084/m9.figshare.28164335/3_NR_dataset_ETS-ITS.fasta	https://doi.org/10.6084/m9.figshare.28164335/3_NR_dataset_ETS-ITS.fasta	——	Jiao & al., 2023; this study	0.1034
Artemisia sieberi	BCN 14176	Spain	BCN	Historical specimens	28.6	61	NLC-plastome-NR	PRJNA909040	SAMN32211079	SRR22859095	https://doi.org/10.6084/m9.figshare.28164335/1_NLC_dataset-concatenated.fasta	https://doi.org/10.6084/m9.figshare.28164335/2_1_plastome_dataset_complete_genome.fasta	https://doi.org/10.6084/m9.figshare.28164335/3_NR_dataset_ETS-ITS.fasta	https://doi.org/10.6084/m9.figshare.28164335/3_NR_dataset_ETS-ITS.fasta	——	Jiao & al., 2023; this study	0.0616
Artemisia spicigera	BCN 14177	Spain	BCN	Historical specimens	38.5	43.3	NLC-plastome-NR	PRJNA909040	SAMN32211091	SRR22859241	https://doi.org/10.6084/m9.figshare.28164335/1_NLC_dataset-concatenated.fasta	https://doi.org/10.6084/m9.figshare.28164335/2_1_plastome_dataset_complete_genome.fasta	https://doi.org/10.6084/m9.figshare.28164335/3_NR_dataset_ETS-ITS.fasta	https://doi.org/10.6084/m9.figshare.28164335/3_NR_dataset_ETS-ITS.fasta	——	Jiao & al., 2023; this study	0.0591
Artemisia vallesiaca	BCN 114068	Spain	BCN	Historical specimens	46.2	7.2	NLC-plastome-NR	PRJNA909040	SAMN32211118	SRR22859228	https://doi.org/10.6084/m9.figshare.28164335/1_NLC_dataset-concatenated.fasta	https://doi.org/10.6084/m9.figshare.28164335/2_1_plastome_dataset_complete_genome.fasta	https://doi.org/10.6084/m9.figshare.28164335/3_NR_dataset_ETS-ITS.fasta	https://doi.org/10.6084/m9.figshare.28164335/3_NR_dataset_ETS-ITS.fasta	——	Jiao & al., 2023; this study	0.0451
Artemisia assurgens	MW 0192346	Russian Federation	MW	Historical specimens	45.6	97.6	NLC-plastome-NR	——	——	——	https://doi.org/10.6084/m9.figshare.28164335/1_NLC_dataset-concatenated.fasta	https://doi.org/10.6084/m9.figshare.28164335/2_1_plastome_dataset_complete_genome.fasta	https://doi.org/10.6084/m9.figshare.28164335/3_NR_dataset_ETS-ITS.fasta	https://doi.org/10.6084/m9.figshare.28164335/3_NR_dataset_ETS-ITS.fasta	——	This study	0.0728
Artemisia mongolorum	MW0165265	Russian Federation	MW	Historical specimens	42	101.1	NLC-plastome-NR	——	——	——	https://doi.org/10.6084/m9.figshare.28164335/1_NLC_dataset-concatenated.fasta	https://doi.org/10.6084/m9.figshare.28164335/2_1_plastome_dataset_complete_genome.fasta	https://doi.org/10.6084/m9.figshare.28164335/3_NR_dataset_ETS-ITS.fasta	https://doi.org/10.6084/m9.figshare.28164335/3_NR_dataset_ETS-ITS.fasta	——	This study	0.0938
Artemisia nitrosa	MW0192918	Russian Federation	MW	Historical specimens	56.1	67.8	NLC-plastome-NR	——	——	——	https://doi.org/10.6084/m9.figshare.28164335/1_NLC_dataset-concatenated.fasta	https://doi.org/10.6084/m9.figshare.28164335/2_1_plastome_dataset_complete_genome.fasta	https://doi.org/10.6084/m9.figshare.28164335/3_NR_dataset_ETS-ITS.fasta	https://doi.org/10.6084/m9.figshare.28164335/3_NR_dataset_ETS-ITS.fasta	——	This study	0.0697
Artemisia gracilescens	NSK 0165507	Kazakhstan	NSK	Historical specimens	50.1	72.7	NLC-plastome-NR	——	——	——	https://doi.org/10.6084/m9.figshare.28164335/1_NLC_dataset-concatenated.fasta	https://doi.org/10.6084/m9.figshare.28164335/2_1_plastome_dataset_complete_genome.fasta	https://doi.org/10.6084/m9.figshare.28164335/3_NR_dataset_ETS-ITS.fasta	https://doi.org/10.6084/m9.figshare.28164335/3_NR_dataset_ETS-ITS.fasta	——	This study	0.036
Artemisia taurica	NSK0066248	Ukraine	NSK	Historical specimens	44.6	33.4	NLC-plastome-NR	——	——	——	https://doi.org/10.6084/m9.figshare.28164335/1_NLC_dataset-concatenated.fasta	https://doi.org/10.6084/m9.figshare.28164335/2_1_plastome_dataset_complete_genome.fasta	https://doi.org/10.6084/m9.figshare.28164335/3_NR_dataset_ETS-ITS.fasta	https://doi.org/10.6084/m9.figshare.28164335/3_NR_dataset_ETS-ITS.fasta	——	This study	0.0914
Artemisia anethifolia	C.Chen 204	China	PE	Newly collected	43.9	113.6	NLC-plastome-NR	PRJNA909040	SAMN32105763	SRR22572894	https://doi.org/10.6084/m9.figshare.28164335/1_NLC_dataset-concatenated.fasta	https://doi.org/10.6084/m9.figshare.28164335/2_1_plastome_dataset_complete_genome.fasta	https://doi.org/10.6084/m9.figshare.28164335/3_NR_dataset_ETS-ITS.fasta	https://doi.org/10.6084/m9.figshare.28164335/3_NR_dataset_ETS-ITS.fasta	——	Jiao & al., 2023; this study	0.1913
Artemisia anethoides	J.Y. Zheng NE 001	China	PE	Newly collected	42.2914	118.936	NLC-plastome-NR	PRJNA909040	SAMN32106371	SRR22573183	https://doi.org/10.6084/m9.figshare.28164335/1_NLC_dataset-concatenated.fasta	https://doi.org/10.6084/m9.figshare.28164335/2_1_plastome_dataset_complete_genome.fasta	https://doi.org/10.6084/m9.figshare.28164335/3_NR_dataset_ETS-ITS.fasta	https://doi.org/10.6084/m9.figshare.28164335/3_NR_dataset_ETS-ITS.fasta	——	Jiao & al., 2023; this study	0.2219
Artemisia annua	B.H. Jiao and S.Q. Zhao 231	China	PE	Newly collected	31.4728	110.391	NLC-plastome-NR	PRJNA909040	SAMN32107299	SRR22573198	https://doi.org/10.6084/m9.figshare.28164335/1_NLC_dataset-concatenated.fasta	https://doi.org/10.6084/m9.figshare.28164335/2_1_plastome_dataset_complete_genome.fasta	https://doi.org/10.6084/m9.figshare.28164335/3_NR_dataset_ETS-ITS.fasta	https://doi.org/10.6084/m9.figshare.28164335/3_NR_dataset_ETS-ITS.fasta	——	Jiao & al., 2023; this study	0.1252
Artemisia borotalensis	J.Y. Zheng and C. Chen 450	China	PE	Newly collected	46.1238	84.5328	NLC-plastome-NR	PRJNA909040	SAMN32210997	SRR22859139	https://doi.org/10.6084/m9.figshare.28164335/1_NLC_dataset-concatenated.fasta	https://doi.org/10.6084/m9.figshare.28164335/2_1_plastome_dataset_complete_genome.fasta	https://doi.org/10.6084/m9.figshare.28164335/3_NR_dataset_ETS-ITS.fasta	https://doi.org/10.6084/m9.figshare.28164335/3_NR_dataset_ETS-ITS.fasta	——	Jiao & al., 2023; this study	0.2532
Artemisia caruifolia	J.H. Shen 957	Russia	PE	Newly collected	28.8637	110.074	NLC-plastome-NR	PRJNA909040	SAMN32211001	SRR22859190	https://doi.org/10.6084/m9.figshare.28164335/1_NLC_dataset-concatenated.fasta	https://doi.org/10.6084/m9.figshare.28164335/2_1_plastome_dataset_complete_genome.fasta	https://doi.org/10.6084/m9.figshare.28164335/3_NR_dataset_ETS-ITS.fasta	https://doi.org/10.6084/m9.figshare.28164335/3_NR_dataset_ETS-ITS.fasta	——	Jiao & al., 2023; this study	0.1501
Artemisia compacta	J.H. Shen 734	Russia	PE	Newly collected	50.2502	87.87	NLC-plastome-NR	PRJNA909040	SAMN32211005	SRR22859162	https://doi.org/10.6084/m9.figshare.28164335/1_NLC_dataset-concatenated.fasta	https://doi.org/10.6084/m9.figshare.28164335/2_1_plastome_dataset_complete_genome.fasta	https://doi.org/10.6084/m9.figshare.28164335/3_NR_dataset_ETS-ITS.fasta	https://doi.org/10.6084/m9.figshare.28164335/3_NR_dataset_ETS-ITS.fasta	——	Jiao & al., 2023; this study	0.2178
Artemisia fedtschenkoana	J.Y. Zheng XH 226	China	PE	Newly collected	46.2253	83.0026	NLC-plastome-NR	PRJNA909040	SAMN32211013	SRR22859152	https://doi.org/10.6084/m9.figshare.28164335/1_NLC_dataset-concatenated.fasta	https://doi.org/10.6084/m9.figshare.28164335/2_1_plastome_dataset_complete_genome.fasta	https://doi.org/10.6084/m9.figshare.28164335/3_NR_dataset_ETS-ITS.fasta	https://doi.org/10.6084/m9.figshare.28164335/3_NR_dataset_ETS-ITS.fasta	——	Jiao & al., 2023; this study	0.2106
Artemisia ferganensis	J.Y. Zheng and C. Chen 750	China	PE	Newly collected	39.755	76.0531	NLC-plastome-NR	PRJNA909040	SAMN32211014	SRR22859151	https://doi.org/10.6084/m9.figshare.28164335/1_NLC_dataset-concatenated.fasta	https://doi.org/10.6084/m9.figshare.28164335/2_1_plastome_dataset_complete_genome.fasta	https://doi.org/10.6084/m9.figshare.28164335/3_NR_dataset_ETS-ITS.fasta	https://doi.org/10.6084/m9.figshare.28164335/3_NR_dataset_ETS-ITS.fasta	——	Jiao & al., 2023; this study	0.2095
Artemisia grenardii	B.H. Jiao and J.Y. Zheng815	China	PE	Newly collected	48.263	86.7518	NLC-plastome-NR	PRJNA909040	SAMN32119482	SRR22582427	https://doi.org/10.6084/m9.figshare.28164335/1_NLC_dataset-concatenated.fasta	https://doi.org/10.6084/m9.figshare.28164335/2_1_plastome_dataset_complete_genome.fasta	https://doi.org/10.6084/m9.figshare.28164335/3_NR_dataset_ETS-ITS.fasta	https://doi.org/10.6084/m9.figshare.28164335/3_NR_dataset_ETS-ITS.fasta	——	Jiao & al., 2023; this study	0.3048
Artemisia heptapotamica	J.Y. Zheng and C. Chen 330	China	PE	Newly collected	47.6915	86.8457	NLC-plastome-NR	PRJNA909040	SAMN32211021	SRR22859127	https://doi.org/10.6084/m9.figshare.28164335/1_NLC_dataset-concatenated.fasta	https://doi.org/10.6084/m9.figshare.28164335/2_1_plastome_dataset_complete_genome.fasta	https://doi.org/10.6084/m9.figshare.28164335/3_NR_dataset_ETS-ITS.fasta	https://doi.org/10.6084/m9.figshare.28164335/3_NR_dataset_ETS-ITS.fasta	——	Jiao & al., 2023; this study	0.2409
Artemisia issykkulensis	J.Y. Zheng XH 263	China	PE	Newly collected	42.3016	86.5526	NLC-plastome-NR	PRJNA909040	SAMN32147142	SRR22674606	https://doi.org/10.6084/m9.figshare.28164335/1_NLC_dataset-concatenated.fasta	https://doi.org/10.6084/m9.figshare.28164335/2_1_plastome_dataset_complete_genome.fasta	https://doi.org/10.6084/m9.figshare.28164335/3_NR_dataset_ETS-ITS.fasta	https://doi.org/10.6084/m9.figshare.28164335/3_NR_dataset_ETS-ITS.fasta	——	Jiao & al., 2023; this study	0.3096
Artemisia kaschgarica	B.H. Jiao and J.Y. Zheng800	China	PE	Newly collected	41.1439	80.3139	NLC-plastome-NR	PRJNA909040	SAMN32211025	SRR22859123	https://doi.org/10.6084/m9.figshare.28164335/1_NLC_dataset-concatenated.fasta	https://doi.org/10.6084/m9.figshare.28164335/2_1_plastome_dataset_complete_genome.fasta	https://doi.org/10.6084/m9.figshare.28164335/3_NR_dataset_ETS-ITS.fasta	https://doi.org/10.6084/m9.figshare.28164335/3_NR_dataset_ETS-ITS.fasta	——	Jiao & al., 2023; this study	0.3084
Artemisia lercheana	J.H. Shen 809	Russia	PE	Newly collected	51.9002	59.8566	NLC-plastome-NR	PRJNA909040	SAMN32147534	SRR22674984	https://doi.org/10.6084/m9.figshare.28164335/1_NLC_dataset-concatenated.fasta	https://doi.org/10.6084/m9.figshare.28164335/2_1_plastome_dataset_complete_genome.fasta	https://doi.org/10.6084/m9.figshare.28164335/3_NR_dataset_ETS-ITS.fasta	https://doi.org/10.6084/m9.figshare.28164335/3_NR_dataset_ETS-ITS.fasta	——	Jiao & al., 2023; this study	0.2979
Artemisia nakaii	C.Chen 197	China	PE	Newly collected	41.3	114.8	NLC-plastome-NR	PRJNA909040	SAMN32112407	SRR22675179	https://doi.org/10.6084/m9.figshare.28164335/1_NLC_dataset-concatenated.fasta	https://doi.org/10.6084/m9.figshare.28164335/2_1_plastome_dataset_complete_genome.fasta	https://doi.org/10.6084/m9.figshare.28164335/3_NR_dataset_ETS-ITS.fasta	https://doi.org/10.6084/m9.figshare.28164335/3_NR_dataset_ETS-ITS.fasta	——	Jiao & al., 2023; this study	0.1984
Artemisia schrenkiana	J.Y. Zheng XH 148	China	PE	Newly collected	46.9829	89.5138	NLC-plastome-NR	PRJNA909040	SAMN32211068	SRR22859140	https://doi.org/10.6084/m9.figshare.28164335/1_NLC_dataset-concatenated.fasta	https://doi.org/10.6084/m9.figshare.28164335/2_1_plastome_dataset_complete_genome.fasta	https://doi.org/10.6084/m9.figshare.28164335/3_NR_dataset_ETS-ITS.fasta	https://doi.org/10.6084/m9.figshare.28164335/3_NR_dataset_ETS-ITS.fasta	——	Jiao & al., 2023; this study	0.3078
Artemisia semiarida	J.Y. Zheng XH 174	China	PE	Newly collected	47.8231	88.1349	NLC-plastome-NR	PRJNA909040	SAMN32211072	SRR22859135	https://doi.org/10.6084/m9.figshare.28164335/1_NLC_dataset-concatenated.fasta	https://doi.org/10.6084/m9.figshare.28164335/2_1_plastome_dataset_complete_genome.fasta	https://doi.org/10.6084/m9.figshare.28164335/3_NR_dataset_ETS-ITS.fasta	https://doi.org/10.6084/m9.figshare.28164335/3_NR_dataset_ETS-ITS.fasta	——	Jiao & al., 2023; this study	0.258
Artemisia tenuisecta	J.H. Shen 816	Russia	PE	Newly collected	51.5124	59.1146	NLC-plastome-NR	PRJNA909040	SAMN32211102	SRR22859229	https://doi.org/10.6084/m9.figshare.28164335/1_NLC_dataset-concatenated.fasta	https://doi.org/10.6084/m9.figshare.28164335/2_1_plastome_dataset_complete_genome.fasta	https://doi.org/10.6084/m9.figshare.28164335/3_NR_dataset_ETS-ITS.fasta	https://doi.org/10.6084/m9.figshare.28164335/3_NR_dataset_ETS-ITS.fasta	——	Jiao & al., 2023; this study	0.3223
Artemisia terrae-albae	J.Y. Zheng XH 211	China	PE	Newly collected	46.3871	82.9126	NLC-plastome-NR	PRJNA909040	SAMN32211103	SRR22859196	https://doi.org/10.6084/m9.figshare.28164335/1_NLC_dataset-concatenated.fasta	https://doi.org/10.6084/m9.figshare.28164335/2_1_plastome_dataset_complete_genome.fasta	https://doi.org/10.6084/m9.figshare.28164335/3_NR_dataset_ETS-ITS.fasta	https://doi.org/10.6084/m9.figshare.28164335/3_NR_dataset_ETS-ITS.fasta	——	Jiao & al., 2023; this study	0.2793
Artemisia zhaodongensis	C.Chen 202	China	PE	Newly collected	46.4	125.3	NLC-plastome-NR	PRJNA909040	SAMN32211138	SRR22859174	https://doi.org/10.6084/m9.figshare.28164335/1_NLC_dataset-concatenated.fasta	https://doi.org/10.6084/m9.figshare.28164335/2_1_plastome_dataset_complete_genome.fasta	https://doi.org/10.6084/m9.figshare.28164335/3_NR_dataset_ETS-ITS.fasta	https://doi.org/10.6084/m9.figshare.28164335/3_NR_dataset_ETS-ITS.fasta	——	Jiao & al., 2023; this study	0.1916
Artemisia maritima	G.T. Gao 8265	France	PE	Newly collected	45.8	1.1	NLC-plastome-NR	——	——	——	https://doi.org/10.6084/m9.figshare.28164335/1_NLC_dataset-concatenated.fasta	https://doi.org/10.6084/m9.figshare.28164335/2_1_plastome_dataset_complete_genome.fasta	https://doi.org/10.6084/m9.figshare.28164335/3_NR_dataset_ETS-ITS.fasta	https://doi.org/10.6084/m9.figshare.28164335/3_NR_dataset_ETS-ITS.fasta	——	Jiao & al., 2023; this study	0.2838
Artemisia santolina	J. Li 9607015	China	PE	Newly collected	43.3	53.6	NLC-plastome-NR	——	——	——	https://doi.org/10.6084/m9.figshare.28164335/1_NLC_dataset-concatenated.fasta	https://doi.org/10.6084/m9.figshare.28164335/2_1_plastome_dataset_complete_genome.fasta	https://doi.org/10.6084/m9.figshare.28164335/3_NR_dataset_ETS-ITS.fasta	https://doi.org/10.6084/m9.figshare.28164335/3_NR_dataset_ETS-ITS.fasta	——	Jiao & al., 2023; this study	0.3771
*Artemisia minchunensis	J.Y. Zheng and C. Chen 835	China	PE	Newly collected	38.9891	103.55	NLC-plastome-NR	PRJNA909040	SAMN32112273	SRR22726651	https://doi.org/10.6084/m9.figshare.28164335/1_NLC_dataset-concatenated.fasta	https://doi.org/10.6084/m9.figshare.28164335/2_1_plastome_dataset_complete_genome.fasta	https://doi.org/10.6084/m9.figshare.28164335/3_NR_dataset_ETS-ITS.fasta	https://doi.org/10.6084/m9.figshare.28164335/3_NR_dataset_ETS-ITS.fasta	——	Jiao & al., 2023; this study	0.2559
Artemisia albicaulis	LE 10001613	Tajikistan	LE	Historical specimens	37.7	71.5	NLC-plastome-NR	——	——	——	https://doi.org/10.6084/m9.figshare.28164335/1_NLC_dataset-concatenated.fasta	https://doi.org/10.6084/m9.figshare.28164335/2_1_plastome_dataset_complete_genome.fasta	https://doi.org/10.6084/m9.figshare.28164335/3_NR_dataset_ETS-ITS.fasta	https://doi.org/10.6084/m9.figshare.28164335/3_NR_dataset_ETS-ITS.fasta	——	This study	0.0632
Artemisia algeriensis	LE 10001048	Algeria	LE	Historical specimens	35.4153	4.34417	NLC-plastome-NR	——	——	——	https://doi.org/10.6084/m9.figshare.28164335/1_NLC_dataset-concatenated.fasta	https://doi.org/10.6084/m9.figshare.28164335/2_1_plastome_dataset_complete_genome.fasta	https://doi.org/10.6084/m9.figshare.28164335/3_NR_dataset_ETS-ITS.fasta	https://doi.org/10.6084/m9.figshare.28164335/3_NR_dataset_ETS-ITS.fasta	——	This study	0.0507
Artemisia arenicola	LE 10001238	Iran	LE	Historical specimens	37.55	56.38	NLC-plastome-NR	——	——	——	https://doi.org/10.6084/m9.figshare.28164335/1_NLC_dataset-concatenated.fasta	https://doi.org/10.6084/m9.figshare.28164335/2_1_plastome_dataset_complete_genome.fasta	https://doi.org/10.6084/m9.figshare.28164335/3_NR_dataset_ETS-ITS.fasta	https://doi.org/10.6084/m9.figshare.28164335/3_NR_dataset_ETS-ITS.fasta	——	This study	0.0521
Artemisia balchanorum	MW0884760	Turkmenistan	MW	Historical specimens	39.7	54.5	NLC-plastome-NR	——	——	——	https://doi.org/10.6084/m9.figshare.28164335/1_NLC_dataset-concatenated.fasta	https://doi.org/10.6084/m9.figshare.28164335/2_1_plastome_dataset_complete_genome.fasta	https://doi.org/10.6084/m9.figshare.28164335/3_NR_dataset_ETS-ITS.fasta	https://doi.org/10.6084/m9.figshare.28164335/3_NR_dataset_ETS-ITS.fasta	——	This study	0.0511
Artemisia bicolor	LE 10001521	Afghanistan	LE	Historical specimens	34	69.8	NLC-plastome-NR	——	——	——	https://doi.org/10.6084/m9.figshare.28164335/1_NLC_dataset-concatenated.fasta	https://doi.org/10.6084/m9.figshare.28164335/2_1_plastome_dataset_complete_genome.fasta	https://doi.org/10.6084/m9.figshare.28164335/3_NR_dataset_ETS-ITS.fasta	https://doi.org/10.6084/m9.figshare.28164335/3_NR_dataset_ETS-ITS.fasta	——	This study	0.0427
Artemisia czukavinae	LE 10000278	Tajikistan	LE	Historical specimens	38.5	67.3	NLC-plastome-NR	——	——	——	https://doi.org/10.6084/m9.figshare.28164335/1_NLC_dataset-concatenated.fasta	https://doi.org/10.6084/m9.figshare.28164335/2_1_plastome_dataset_complete_genome.fasta	https://doi.org/10.6084/m9.figshare.28164335/3_NR_dataset_ETS-ITS.fasta	https://doi.org/10.6084/m9.figshare.28164335/3_NR_dataset_ETS-ITS.fasta	——	This study	0.0598
Artemisia densifolia	LE 10010084	France	LE	Historical specimens	41.4	9.2	NLC-plastome-NR	——	——	——	https://doi.org/10.6084/m9.figshare.28164335/1_NLC_dataset-concatenated.fasta	https://doi.org/10.6084/m9.figshare.28164335/2_1_plastome_dataset_complete_genome.fasta	https://doi.org/10.6084/m9.figshare.28164335/3_NR_dataset_ETS-ITS.fasta	https://doi.org/10.6084/m9.figshare.28164335/3_NR_dataset_ETS-ITS.fasta	——	This study	0.1016
Artemisia dubjanskyana	MW0884940	Kyrgyzstan	MW	Historical specimens	42.04	80.13	NLC-plastome-NR	——	——	——	https://doi.org/10.6084/m9.figshare.28164335/1_NLC_dataset-concatenated.fasta	https://doi.org/10.6084/m9.figshare.28164335/2_1_plastome_dataset_complete_genome.fasta	https://doi.org/10.6084/m9.figshare.28164335/3_NR_dataset_ETS-ITS.fasta	https://doi.org/10.6084/m9.figshare.28164335/3_NR_dataset_ETS-ITS.fasta	——	This study	0.0406
Artemisia dumosa	LE 10010219	Afghanistan	LE	Historical specimens	31.7	64.9	NLC-plastome-NR	——	——	——	https://doi.org/10.6084/m9.figshare.28164335/1_NLC_dataset-concatenated.fasta	https://doi.org/10.6084/m9.figshare.28164335/2_1_plastome_dataset_complete_genome.fasta	https://doi.org/10.6084/m9.figshare.28164335/3_NR_dataset_ETS-ITS.fasta	https://doi.org/10.6084/m9.figshare.28164335/3_NR_dataset_ETS-ITS.fasta	——	This study	0.3394
Artemisia dzevanovskyi	MHA1001665	Ukraine	MHA	Historical specimens	44.8	35	NLC-plastome-NR	——	——	——	https://doi.org/10.6084/m9.figshare.28164335/1_NLC_dataset-concatenated.fasta	https://doi.org/10.6084/m9.figshare.28164335/2_1_plastome_dataset_complete_genome.fasta	https://doi.org/10.6084/m9.figshare.28164335/3_NR_dataset_ETS-ITS.fasta	https://doi.org/10.6084/m9.figshare.28164335/3_NR_dataset_ETS-ITS.fasta	——	This study	0.0691
Artemisia fedorovii	LE 10012628	Tadzhikistan	LE	Historical specimens	38.5	68.8	NLC-plastome-NR	——	——	——	https://doi.org/10.6084/m9.figshare.28164335/1_NLC_dataset-concatenated.fasta	https://doi.org/10.6084/m9.figshare.28164335/2_1_plastome_dataset_complete_genome.fasta	https://doi.org/10.6084/m9.figshare.28164335/3_NR_dataset_ETS-ITS.fasta	https://doi.org/10.6084/m9.figshare.28164335/3_NR_dataset_ETS-ITS.fasta	——	This study	0.0638
Artemisia fulvella	LE 10000440	Kyrgyzstan	LE	Historical specimens	45.8	79.2	NLC-plastome-NR	——	——	——	https://doi.org/10.6084/m9.figshare.28164335/1_NLC_dataset-concatenated.fasta	https://doi.org/10.6084/m9.figshare.28164335/2_1_plastome_dataset_complete_genome.fasta	https://doi.org/10.6084/m9.figshare.28164335/3_NR_dataset_ETS-ITS.fasta	https://doi.org/10.6084/m9.figshare.28164335/3_NR_dataset_ETS-ITS.fasta	——	This study	0.0566
Artemisia ghoratensis	LE 10010345	Afghanistan	LE	Historical specimens	34.3	64.9	NLC-plastome-NR	——	——	——	https://doi.org/10.6084/m9.figshare.28164335/1_NLC_dataset-concatenated.fasta	https://doi.org/10.6084/m9.figshare.28164335/2_1_plastome_dataset_complete_genome.fasta	https://doi.org/10.6084/m9.figshare.28164335/3_NR_dataset_ETS-ITS.fasta	https://doi.org/10.6084/m9.figshare.28164335/3_NR_dataset_ETS-ITS.fasta	——	This study	0.1202
Artemisia glaucina	LE 10000490	Tajikistan	LE	Historical specimens	37	72.4	NLC-plastome-NR	——	——	——	https://doi.org/10.6084/m9.figshare.28164335/1_NLC_dataset-concatenated.fasta	https://doi.org/10.6084/m9.figshare.28164335/2_1_plastome_dataset_complete_genome.fasta	https://doi.org/10.6084/m9.figshare.28164335/3_NR_dataset_ETS-ITS.fasta	https://doi.org/10.6084/m9.figshare.28164335/3_NR_dataset_ETS-ITS.fasta	——	This study	0.0789
Artemisia kandaharensis	LE 10000786	Afghanistan	LE	Historical specimens	32.2	65.7	NLC-plastome-NR	——	——	——	https://doi.org/10.6084/m9.figshare.28164335/1_NLC_dataset-concatenated.fasta	https://doi.org/10.6084/m9.figshare.28164335/2_1_plastome_dataset_complete_genome.fasta	https://doi.org/10.6084/m9.figshare.28164335/3_NR_dataset_ETS-ITS.fasta	https://doi.org/10.6084/m9.figshare.28164335/3_NR_dataset_ETS-ITS.fasta	——	This study	0.073
Artemisia kemrudica	LE 10000621	Kazakhstan	LE	Historical specimens	44.2	52	NLC-plastome-NR	——	——	——	https://doi.org/10.6084/m9.figshare.28164335/1_NLC_dataset-concatenated.fasta	https://doi.org/10.6084/m9.figshare.28164335/2_1_plastome_dataset_complete_genome.fasta	https://doi.org/10.6084/m9.figshare.28164335/3_NR_dataset_ETS-ITS.fasta	https://doi.org/10.6084/m9.figshare.28164335/3_NR_dataset_ETS-ITS.fasta	——	This study	0.0625
Artemisia knorringiana	LE 10001926	Kyrgyzstan	LE	Historical specimens	42.04	80.13	NLC-plastome-NR	——	——	——	https://doi.org/10.6084/m9.figshare.28164335/1_NLC_dataset-concatenated.fasta	https://doi.org/10.6084/m9.figshare.28164335/2_1_plastome_dataset_complete_genome.fasta	https://doi.org/10.6084/m9.figshare.28164335/3_NR_dataset_ETS-ITS.fasta	https://doi.org/10.6084/m9.figshare.28164335/3_NR_dataset_ETS-ITS.fasta	——	This study	0.1083
Artemisia korovinii	LE 10001934	Tajikistan	LE	Historical specimens	38.7	72.7	NLC-plastome-NR	——	——	——	https://doi.org/10.6084/m9.figshare.28164335/1_NLC_dataset-concatenated.fasta	https://doi.org/10.6084/m9.figshare.28164335/2_1_plastome_dataset_complete_genome.fasta	https://doi.org/10.6084/m9.figshare.28164335/3_NR_dataset_ETS-ITS.fasta	https://doi.org/10.6084/m9.figshare.28164335/3_NR_dataset_ETS-ITS.fasta	——	This study	0.0605
Artemisia korshinskyi	LE 10000857	Tajikistan	LE	Historical specimens	38.6	70.8	NLC-plastome-NR	——	——	——	https://doi.org/10.6084/m9.figshare.28164335/1_NLC_dataset-concatenated.fasta	https://doi.org/10.6084/m9.figshare.28164335/2_1_plastome_dataset_complete_genome.fasta	https://doi.org/10.6084/m9.figshare.28164335/3_NR_dataset_ETS-ITS.fasta	https://doi.org/10.6084/m9.figshare.28164335/3_NR_dataset_ETS-ITS.fasta	——	This study	0.0599
Artemisia leucotricha	LE 10001027	Tajikistan	LE	Historical specimens	37.6	73.1	NLC-plastome-NR	——	——	——	https://doi.org/10.6084/m9.figshare.28164335/1_NLC_dataset-concatenated.fasta	https://doi.org/10.6084/m9.figshare.28164335/2_1_plastome_dataset_complete_genome.fasta	https://doi.org/10.6084/m9.figshare.28164335/3_NR_dataset_ETS-ITS.fasta	https://doi.org/10.6084/m9.figshare.28164335/3_NR_dataset_ETS-ITS.fasta	——	This study	0.0893
Artemisia namanganica	MHA1001611	Tajikistan	MHA	Historical specimens	40.3	69.6	NLC-plastome-NR	——	——	——	https://doi.org/10.6084/m9.figshare.28164335/1_NLC_dataset-concatenated.fasta	https://doi.org/10.6084/m9.figshare.28164335/2_1_plastome_dataset_complete_genome.fasta	https://doi.org/10.6084/m9.figshare.28164335/3_NR_dataset_ETS-ITS.fasta	https://doi.org/10.6084/m9.figshare.28164335/3_NR_dataset_ETS-ITS.fasta	——	This study	0.0384
Artemisia rhodantha	MHA1001641	Tajikistan	MHA	Historical specimens	37.5	73.1	NLC-plastome-NR	——	——	——	https://doi.org/10.6084/m9.figshare.28164335/1_NLC_dataset-concatenated.fasta	https://doi.org/10.6084/m9.figshare.28164335/2_1_plastome_dataset_complete_genome.fasta	https://doi.org/10.6084/m9.figshare.28164335/3_NR_dataset_ETS-ITS.fasta	https://doi.org/10.6084/m9.figshare.28164335/3_NR_dataset_ETS-ITS.fasta	——	This study	0.0287
Artemisia saharae	LE 10011787	Algeria	LE	Historical specimens	36.73	3.09	NLC-plastome-NR	——	——	——	https://doi.org/10.6084/m9.figshare.28164335/1_NLC_dataset-concatenated.fasta	https://doi.org/10.6084/m9.figshare.28164335/2_1_plastome_dataset_complete_genome.fasta	https://doi.org/10.6084/m9.figshare.28164335/3_NR_dataset_ETS-ITS.fasta	https://doi.org/10.6084/m9.figshare.28164335/3_NR_dataset_ETS-ITS.fasta	——	This study	0.1035
Artemisia saissanica	MHA1001643	Kazakhstan	MHA	Historical specimens	44.2	52	NLC-plastome-NR	——	——	——	https://doi.org/10.6084/m9.figshare.28164335/1_NLC_dataset-concatenated.fasta	https://doi.org/10.6084/m9.figshare.28164335/2_1_plastome_dataset_complete_genome.fasta	https://doi.org/10.6084/m9.figshare.28164335/3_NR_dataset_ETS-ITS.fasta	https://doi.org/10.6084/m9.figshare.28164335/3_NR_dataset_ETS-ITS.fasta	——	This study	0.0335
Artemisia szowitziana	LE 10012479	Azerbaijan	LE	Historical specimens	39.4	45.2	NLC-plastome-NR	——	——	——	https://doi.org/10.6084/m9.figshare.28164335/1_NLC_dataset-concatenated.fasta	https://doi.org/10.6084/m9.figshare.28164335/2_1_plastome_dataset_complete_genome.fasta	https://doi.org/10.6084/m9.figshare.28164335/3_NR_dataset_ETS-ITS.fasta	https://doi.org/10.6084/m9.figshare.28164335/3_NR_dataset_ETS-ITS.fasta	——	This study	0.1249
Artemisia tectimundi	LE 10012034	Afghanistan	LE	Historical specimens	37	73.1	NLC-plastome-NR	——	——	——	https://doi.org/10.6084/m9.figshare.28164335/1_NLC_dataset-concatenated.fasta	https://doi.org/10.6084/m9.figshare.28164335/2_1_plastome_dataset_complete_genome.fasta	https://doi.org/10.6084/m9.figshare.28164335/3_NR_dataset_ETS-ITS.fasta	https://doi.org/10.6084/m9.figshare.28164335/3_NR_dataset_ETS-ITS.fasta	——	This study	0.0637
Artemisia vachanica	LE 10012221	Afghanistan	LE	Historical specimens	34.5	70.6	NLC-plastome-NR	——	——	——	https://doi.org/10.6084/m9.figshare.28164335/1_NLC_dataset-concatenated.fasta	https://doi.org/10.6084/m9.figshare.28164335/2_1_plastome_dataset_complete_genome.fasta	https://doi.org/10.6084/m9.figshare.28164335/3_NR_dataset_ETS-ITS.fasta	https://doi.org/10.6084/m9.figshare.28164335/3_NR_dataset_ETS-ITS.fasta	——	This study	0.0941
Artemisia aralensis	——	Kazakhstan	——	——	47.3	61.1	NR	——	——	——	——	——	KU641541	KU641511	KU641526	Malik & al. 2017	0.9968
Artemisia aucheri	——	Afghanistan	——	——	33.9	62.2	NR	——	——	——	——	——	JX445067	JX445011	JX445039	Sarikhan & al., 2014	0.9967
Artemisia barrelieri	——	Spain	——	——	36.8	-2.6	NR	——	——	——	——	——	DQ028875	AF045410	AF079961	Sanz & al., 2008; Torrell & al., 1999	0.9977
Artemisia brevifolia	——	India	——	——	32.2	78	NR	——	——	——	——	——	——	KC493069	——	Direct Submission (GenBank)	0.996
Artemisia camelorum	——	Canada	——	——	50	-97	NR	——	——	——	——	——	KU641542	KU641512	KU641527	Malik & al. 2017	0.9968
Artemisia cina	——	China	——	——	37.6	78.3	NR	——	——	——	——	——	——	MK895638	——	Meiklejohn & al., 2019	0.9988
Artemisia ciniformis	——	Iran (Islamic Republic of)	——	——	36.5	59	NR	——	——	——	——	——	JX445071	JX445015	JX445043	Sarikhan & al., 2014	0.9967
Artemisia glanduligera	——	Tajikistan	——	——	40.3	69.6	NR	——	——	——	——	——	KU641546	KU641516	KU641531	Malik & al. 2017	0.9968
Artemisia halophila	——	Kazakhstan	——	——	46.7	61.7	NR	——	——	——	——	——	KU641545	KU641515	KU641530	Malik & al. 2017	0.9968
Artemisia herba-alba	——	Spain	——	——	39.9	-3.5	NR	——	——	——	——	——	DQ028874	AF045403	AF079954	Sanz & al., 2008; Torrell & al., 1999	0.9967
Artemisia kopetdaghensis	——	Iran (Islamic Republic of)	——	——	36.5	59	NR	——	——	——	——	——	JX445078	JX445022	JX445050	Sarikhan & al., 2014	0.9967
Artemisia lehmanniana	——	China	——	——	46.7	90.4	NR	——	——	——	——	——	KM391979	KM391969	——	Direct Submission (GenBank)	0.9977
Artemisia pauciflora	——	Russian Federation	——	——	46.6	45.1	NR	——	——	——	——	——	KU641549	KU641519	KU641534	Malik & al. 2017	0.9968
Artemisia porrecta	——	Kazakhstan	——	——	42.9	70.7	NR	——	——	——	——	——	——	JN861870	JN861958	Riggins & Seigler, 2012	0.9981
Artemisia quettensis	——	Pakistan	——	——	34.8	72.4	NR	——	——	——	——	——	KM391978	KM391968	KM391973	Sarikhan & al., 2014	0.9967
Artemisia santonicum	——	Ukraine	——	——	45.1	35.5	NR	——	——	——	——	——	JX069364	JX051656	——	Hobbs & Baldwin, 2013	0.996
Artemisia turcomanica	——	Afghanistan	——	——	33	62.5	NR	——	——	——	——	——	JX445088	JX445032	JX445060	Sarikhan & al., 2014	0.9967
Artemisia ramosa	——	Morocco	BC	——	29.6	-9.5	NR	——	——	——	——	——	FJ642958	FJ642994	FJ643030	Pellicer & al., 2010a	0.9967
Artemisia finita	s.n.	China	PE	Newly collected	39.2	101.7	NR	——	——	——	——	——	https://doi.org/10.6084/m9.figshare.28164335/3_NR_dataset_ETS-ITS.fasta	https://doi.org/10.6084/m9.figshare.28164335/3_NR_dataset_ETS-ITS.fasta	——	This study	0.9993
Artemisia fukudo	J.H. Shen 888	China	PE	Newly collected	30.1455	122.062	NR	——	——	——	——	——	https://doi.org/10.6084/m9.figshare.28164335/3_NR_dataset_ETS-ITS.fasta	https://doi.org/10.6084/m9.figshare.28164335/3_NR_dataset_ETS-ITS.fasta	——	This study	0.996
Artemisia sawanensis	R.C. Qin 1768	China	PE	Newly collected	47.7	86.9	NR	——	——	——	——	——	https://doi.org/10.6084/m9.figshare.28164335/3_NR_dataset_ETS-ITS.fasta	https://doi.org/10.6084/m9.figshare.28164335/3_NR_dataset_ETS-ITS.fasta	——	This study	0.9981
Artemisia baldshuanica	Filatova, N. s.n. (9/30/1982)	Afghanistan	UC	——	36.5	69.5	NR	——	——	——	——	——	JX069449	JX051658	——	Hobbs & Baldwin, 2013	0.996
Artemisia caerulescens	leg. Ign. s.n. (9/17/2002)	Spain	UC	——	40.7	0.8	NR	——	——	——	——	——	JX069397	JX051697	——	Hobbs & Baldwin, 2013	0.9977
Artemisia elongata	Ladishna, J.M. 1892	Kyrgyzstan	UC	——	40.1	70.7	NR	——	——	——	——	——	JX069432	JX051746	——	Hobbs & Baldwin, 2013	0.996
Artemisia eremophila	Filatova, N. s.n. (9/19/1982)	Kyrgyzstan	UC	——	41.3	71.9	NR	——	——	——	——	——	JX069448	JX051657	——	Hobbs & Baldwin, 2013	0.996
Artemisia karatavica	Poljakov, P.P. 277	China	UC	——	39.7	75.3	NR	——	——	——	——	——	JX069451	JX051660	——	Hobbs & Baldwin, 2013	0.996
Artemisia kochiiformis	Chukavina, AP and NC Filatova s.n. (10/15/1981)	China	UC	——	43.8	87.6	NR	——	——	——	——	——	JX069433	JX051747	——	Hobbs & Baldwin, 2013	0.996
Artemisia kurramensis	Togasi, M s.n. (11/2/1957)	Pakistan	UC	——	34.8	72.4	NR	——	——	——	——	——	JX069469	JX051751	——	Hobbs & Baldwin, 2013	0.996
Artemisia lessingiana	Leonova, T. 542	Kazakhstan	UC	——	48.2	54.5	NR	——	——	——	——	——	JX069447	JX051655	——	Hobbs & Baldwin, 2013	0.996
Artemisia nutans	Biagi, F. & P. Castagnini n.s. (10/13/2005)	Ukraine	UC	——	49.3	39.8	NR	——	——	——	——	——	JX069445	JX051661	——	Hobbs & Baldwin, 2013	0.996
Artemisia sublessingiana	J.Y. Zheng XH 176	China	PE	Newly collected	47.8231	88.1349	NR	——	——	——	——	——	https://doi.org/10.6084/m9.figshare.28164335/3_NR_dataset_ETS-ITS.fasta	https://doi.org/10.6084/m9.figshare.28164335/3_NR_dataset_ETS-ITS.fasta	——	This study	0.9979
Artemisia younghusbandii	ZhongY111	China	KUN	Newly collected	29.0181	85.4506	NLC-plastome-NR	PRJNA909040	SAMN32211135	SRR22859177	https://doi.org/10.6084/m9.figshare.28164335/1_NLC_dataset-concatenated.fasta	https://doi.org/10.6084/m9.figshare.28164335/2_1_plastome_dataset_complete_genome.fasta	https://doi.org/10.6084/m9.figshare.28164335/3_NR_dataset_ETS-ITS.fasta	https://doi.org/10.6084/m9.figshare.28164335/3_NR_dataset_ETS-ITS.fasta	——	Jiao & al., 2023; this study	0.4437
Artemisia bigelovii	LE 1001532	United States of America	LE	Historical specimens	37.2	-113.6	NLC-plastome-NR	——	——	——	https://doi.org/10.6084/m9.figshare.28164335/1_NLC_dataset-concatenated.fasta	https://doi.org/10.6084/m9.figshare.28164335/2_1_plastome_dataset_complete_genome.fasta	https://doi.org/10.6084/m9.figshare.28164335/3_NR_dataset_ETS-ITS.fasta	https://doi.org/10.6084/m9.figshare.28164335/3_NR_dataset_ETS-ITS.fasta	——	This study	0.0905
Artemisia californica	LE 1001722	United States of America	LE	Historical specimens	33.3	-117.2	NLC-plastome-NR	——	——	——	https://doi.org/10.6084/m9.figshare.28164335/1_NLC_dataset-concatenated.fasta	https://doi.org/10.6084/m9.figshare.28164335/2_1_plastome_dataset_complete_genome.fasta	https://doi.org/10.6084/m9.figshare.28164335/3_NR_dataset_ETS-ITS.fasta	https://doi.org/10.6084/m9.figshare.28164335/3_NR_dataset_ETS-ITS.fasta	——	This study	0.1759
Artemisia constricta	LE 1000556	United States of America	LE	Historical specimens	36.3	-115.7	NLC-plastome-NR	——	——	——	https://doi.org/10.6084/m9.figshare.28164335/1_NLC_dataset-concatenated.fasta	https://doi.org/10.6084/m9.figshare.28164335/2_1_plastome_dataset_complete_genome.fasta	https://doi.org/10.6084/m9.figshare.28164335/3_NR_dataset_ETS-ITS.fasta	https://doi.org/10.6084/m9.figshare.28164335/3_NR_dataset_ETS-ITS.fasta	——	This study	0.2868
Artemisia pattersonii	LE 1001464	United States of America	LE	Historical specimens	39.6	-105.6	NLC-plastome-NR	——	——	——	https://doi.org/10.6084/m9.figshare.28164335/1_NLC_dataset-concatenated.fasta	https://doi.org/10.6084/m9.figshare.28164335/2_1_plastome_dataset_complete_genome.fasta	https://doi.org/10.6084/m9.figshare.28164335/3_NR_dataset_ETS-ITS.fasta	https://doi.org/10.6084/m9.figshare.28164335/3_NR_dataset_ETS-ITS.fasta	——	This study	0.1543
Artemisia potentilloides	LE 1001539	United States of America	LE	Historical specimens	38	-118.7	NLC-plastome-NR	——	——	——	https://doi.org/10.6084/m9.figshare.28164335/1_NLC_dataset-concatenated.fasta	https://doi.org/10.6084/m9.figshare.28164335/2_1_plastome_dataset_complete_genome.fasta	https://doi.org/10.6084/m9.figshare.28164335/3_NR_dataset_ETS-ITS.fasta	https://doi.org/10.6084/m9.figshare.28164335/3_NR_dataset_ETS-ITS.fasta	——	This study	0.3094
Artemisia scopulorum	LE 1001856	United States of America	LE	Historical specimens	38.4	-109.2	NLC-plastome-NR	——	——	——	https://doi.org/10.6084/m9.figshare.28164335/1_NLC_dataset-concatenated.fasta	https://doi.org/10.6084/m9.figshare.28164335/2_1_plastome_dataset_complete_genome.fasta	https://doi.org/10.6084/m9.figshare.28164335/3_NR_dataset_ETS-ITS.fasta	https://doi.org/10.6084/m9.figshare.28164335/3_NR_dataset_ETS-ITS.fasta	——	This study	0.1076
Artemisia albicans	MHA 100-1611	United States of America	MHA	Historical specimens	37.9	-119.2	NLC-plastome-NR	——	——	——	https://doi.org/10.6084/m9.figshare.28164335/1_NLC_dataset-concatenated.fasta	https://doi.org/10.6084/m9.figshare.28164335/2_1_plastome_dataset_complete_genome.fasta	https://doi.org/10.6084/m9.figshare.28164335/3_NR_dataset_ETS-ITS.fasta	https://doi.org/10.6084/m9.figshare.28164335/3_NR_dataset_ETS-ITS.fasta	——	This study	0.1196
Artemisia rothrockii	Hobbs H253	United States of America	MHA	Historical specimens	37.5	-118.2	NLC-plastome-NR	——	——	——	https://doi.org/10.6084/m9.figshare.28164335/1_NLC_dataset-concatenated.fasta	https://doi.org/10.6084/m9.figshare.28164335/2_1_plastome_dataset_complete_genome.fasta	https://doi.org/10.6084/m9.figshare.28164335/3_NR_dataset_ETS-ITS.fasta	https://doi.org/10.6084/m9.figshare.28164335/3_NR_dataset_ETS-ITS.fasta	——	This study	0.1174
Artemisia globularia	MW 0142210	Canada	MW	Historical specimens	69.2	-140.2	NLC-plastome-NR	——	——	——	https://doi.org/10.6084/m9.figshare.28164335/1_NLC_dataset-concatenated.fasta	https://doi.org/10.6084/m9.figshare.28164335/2_1_plastome_dataset_complete_genome.fasta	https://doi.org/10.6084/m9.figshare.28164335/3_NR_dataset_ETS-ITS.fasta	https://doi.org/10.6084/m9.figshare.28164335/3_NR_dataset_ETS-ITS.fasta	——	This study	0.1351
Artemisia kruhsiana	NSK 0152217	Canada	NSK	Historical specimens	60.6	-136.2	NLC-plastome-NR	——	——	——	https://doi.org/10.6084/m9.figshare.28164335/1_NLC_dataset-concatenated.fasta	https://doi.org/10.6084/m9.figshare.28164335/2_1_plastome_dataset_complete_genome.fasta	https://doi.org/10.6084/m9.figshare.28164335/3_NR_dataset_ETS-ITS.fasta	https://doi.org/10.6084/m9.figshare.28164335/3_NR_dataset_ETS-ITS.fasta	——	This study	0.059
Artemisia flava	V.Petrovsky 6195	Russia	PE	Historical specimens	66	-172	NLC-plastome-NR	PRJNA909040	SAMN32211016	SRR22859149	https://doi.org/10.6084/m9.figshare.28164335/1_NLC_dataset-concatenated.fasta	https://doi.org/10.6084/m9.figshare.28164335/2_1_plastome_dataset_complete_genome.fasta	https://doi.org/10.6084/m9.figshare.28164335/3_NR_dataset_ETS-ITS.fasta	https://doi.org/10.6084/m9.figshare.28164335/3_NR_dataset_ETS-ITS.fasta	——	Jiao & al., 2023; this study	0.1171
Artemisia furcata	S.Kharkevich & T.Buch s.n.	Russia	PE	Historical specimens	67.6195	-178.659	NLC-plastome-NR	PRJNA909040	SAMN32111577	SRR22574732	https://doi.org/10.6084/m9.figshare.28164335/1_NLC_dataset-concatenated.fasta	https://doi.org/10.6084/m9.figshare.28164335/2_1_plastome_dataset_complete_genome.fasta	https://doi.org/10.6084/m9.figshare.28164335/3_NR_dataset_ETS-ITS.fasta	https://doi.org/10.6084/m9.figshare.28164335/3_NR_dataset_ETS-ITS.fasta	——	Jiao & al., 2023; this study	0.1157
Artemisia rutifolia	J.Y. Zheng XH 254	China	PE	Newly collected	42.8315	86.4037	NLC-plastome-NR	PRJNA909040	SAMN32211063	SRR22859145	https://doi.org/10.6084/m9.figshare.28164335/1_NLC_dataset-concatenated.fasta	https://doi.org/10.6084/m9.figshare.28164335/2_1_plastome_dataset_complete_genome.fasta	https://doi.org/10.6084/m9.figshare.28164335/3_NR_dataset_ETS-ITS.fasta	https://doi.org/10.6084/m9.figshare.28164335/3_NR_dataset_ETS-ITS.fasta	——	Jiao & al., 2023; this study	0.4311
Artemisia sodiroi	G.T. Gao 9726	Ecuador	PE	Newly collected	-3.8	-79.1	NLC-plastome-NR	PRJNA909040	SAMN32211085	SRR22859089	https://doi.org/10.6084/m9.figshare.28164335/1_NLC_dataset-concatenated.fasta	https://doi.org/10.6084/m9.figshare.28164335/2_1_plastome_dataset_complete_genome.fasta	https://doi.org/10.6084/m9.figshare.28164335/3_NR_dataset_ETS-ITS.fasta	https://doi.org/10.6084/m9.figshare.28164335/3_NR_dataset_ETS-ITS.fasta	——	Jiao & al., 2023; this study	0.4014
Artemisia tridentata	H. Ma616	USA	PE	Newly collected	35.6828	-109.048	NLC-plastome-NR	PRJNA909040	SAMN32211111	SRR22859187	https://doi.org/10.6084/m9.figshare.28164335/1_NLC_dataset-concatenated.fasta	https://doi.org/10.6084/m9.figshare.28164335/2_1_plastome_dataset_complete_genome.fasta	https://doi.org/10.6084/m9.figshare.28164335/3_NR_dataset_ETS-ITS.fasta	https://doi.org/10.6084/m9.figshare.28164335/3_NR_dataset_ETS-ITS.fasta	——	Jiao & al., 2023; this study	0.5087
*Artemisia lagocephala	B.H. Jiao and S.Q. Zhao 131	China	PE	Newly collected	41.7934	128.099	NLC-plastome-NR	PRJNA909040	SAMN32211032	SRR22859115	https://doi.org/10.6084/m9.figshare.28164335/1_NLC_dataset-concatenated.fasta	https://doi.org/10.6084/m9.figshare.28164335/2_1_plastome_dataset_complete_genome.fasta	https://doi.org/10.6084/m9.figshare.28164335/3_NR_dataset_ETS-ITS.fasta	https://doi.org/10.6084/m9.figshare.28164335/3_NR_dataset_ETS-ITS.fasta	——	Jiao & al., 2023; this study	0.3799
Artemisia mendozana	Turland & Bergmeimer 18730	Argentina	US	Historical specimens	-33	-69	NLC-plastome-NR	——	——	——	https://doi.org/10.6084/m9.figshare.28164335/1_NLC_dataset-concatenated.fasta	https://doi.org/10.6084/m9.figshare.28164335/2_1_plastome_dataset_complete_genome.fasta	https://doi.org/10.6084/m9.figshare.28164335/3_NR_dataset_ETS-ITS.fasta	https://doi.org/10.6084/m9.figshare.28164335/3_NR_dataset_ETS-ITS.fasta	——	This study	0.0249
Artemisia cana	L.Shultz 11511	USA	UTC	Newly collected	42.9081	-104.408	NLC-plastome-NR	PRJNA909040	SAMN32111985	SRR22574734	https://doi.org/10.6084/m9.figshare.28164335/1_NLC_dataset-concatenated.fasta	https://doi.org/10.6084/m9.figshare.28164335/2_1_plastome_dataset_complete_genome.fasta	https://doi.org/10.6084/m9.figshare.28164335/3_NR_dataset_ETS-ITS.fasta	https://doi.org/10.6084/m9.figshare.28164335/3_NR_dataset_ETS-ITS.fasta	——	Jiao & al., 2023; this study	0.069
Artemisia capitata (= Sphaeromeria capitata)	H16036	USA	UTC	Newly collected	37.6719	-111.799	NLC-plastome-NR	PRJNA909040	SAMN32112805	SRR22575528	https://doi.org/10.6084/m9.figshare.28164335/1_NLC_dataset-concatenated.fasta	https://doi.org/10.6084/m9.figshare.28164335/2_1_plastome_dataset_complete_genome.fasta	https://doi.org/10.6084/m9.figshare.28164335/3_NR_dataset_ETS-ITS.fasta	https://doi.org/10.6084/m9.figshare.28164335/3_NR_dataset_ETS-ITS.fasta	——	Jiao & al., 2023; this study	0.0815
Artemisia filifolia	L.Shultz 11842	USA	UTC	Newly collected	35.4133	-98.335	NLC-plastome-NR	PRJNA909040	SAMN32111313	SRR22574428	https://doi.org/10.6084/m9.figshare.28164335/1_NLC_dataset-concatenated.fasta	https://doi.org/10.6084/m9.figshare.28164335/2_1_plastome_dataset_complete_genome.fasta	https://doi.org/10.6084/m9.figshare.28164335/3_NR_dataset_ETS-ITS.fasta	https://doi.org/10.6084/m9.figshare.28164335/3_NR_dataset_ETS-ITS.fasta	——	Jiao & al., 2023; this study	0.0822
Artemisia nova	L.Shultz 22411	USA	UTC	Newly collected	41.7386	-106.829	NLC-plastome-NR	PRJNA909040	SAMN32151043	SRR22675182	https://doi.org/10.6084/m9.figshare.28164335/1_NLC_dataset-concatenated.fasta	https://doi.org/10.6084/m9.figshare.28164335/2_1_plastome_dataset_complete_genome.fasta	https://doi.org/10.6084/m9.figshare.28164335/3_NR_dataset_ETS-ITS.fasta	https://doi.org/10.6084/m9.figshare.28164335/3_NR_dataset_ETS-ITS.fasta	——	Jiao & al., 2023; this study	0.1155
Artemisia papposa	L.Shultz 20391	USA	UTC	Newly collected	43.319	-150.213	NR	PRJNA909040	SAMN32211044	SRR22859102	——	——	https://doi.org/10.6084/m9.figshare.28164335/3_NR_dataset_ETS-ITS.fasta	https://doi.org/10.6084/m9.figshare.28164335/3_NR_dataset_ETS-ITS.fasta	——	Jiao & al., 2023; this study	0.1171
Artemisia spinescens (= Picrothamnus desertorum)	L.Shultz 17485	USA	UTC	Newly collected	38.7903	-113.573	NLC-plastome-NR	PRJNA909040	SAMN32211139	SRR22859172	https://doi.org/10.6084/m9.figshare.28164335/1_NLC_dataset-concatenated.fasta	https://doi.org/10.6084/m9.figshare.28164335/2_1_plastome_dataset_complete_genome.fasta	https://doi.org/10.6084/m9.figshare.28164335/3_NR_dataset_ETS-ITS.fasta	https://doi.org/10.6084/m9.figshare.28164335/3_NR_dataset_ETS-ITS.fasta	——	Jiao & al., 2023; this study	0.1547
Artemisia tripartita	L.Shultz 11868	USA	UTC	Newly collected	44.7917	-112.438	NLC-plastome-NR	PRJNA909040	SAMN32211114	SRR22859184	https://doi.org/10.6084/m9.figshare.28164335/1_NLC_dataset-concatenated.fasta	https://doi.org/10.6084/m9.figshare.28164335/2_1_plastome_dataset_complete_genome.fasta	https://doi.org/10.6084/m9.figshare.28164335/3_NR_dataset_ETS-ITS.fasta	https://doi.org/10.6084/m9.figshare.28164335/3_NR_dataset_ETS-ITS.fasta	——	Jiao & al., 2023; this study	0.0871
Artemisia arbuscula	L.Shultz 10132	USA	UTC	Newly collected	44.2721	-112.15	NLC-plastome-NR	——	——	——	https://doi.org/10.6084/m9.figshare.28164335/1_NLC_dataset-concatenated.fasta	https://doi.org/10.6084/m9.figshare.28164335/2_1_plastome_dataset_complete_genome.fasta	https://doi.org/10.6084/m9.figshare.28164335/3_NR_dataset_ETS-ITS.fasta	https://doi.org/10.6084/m9.figshare.28164335/3_NR_dataset_ETS-ITS.fasta	——	Jiao & al., 2023; this study	0.1365
Artemisia alaskana	MW0581043	Canada	MW	Historical specimens	63.9	-140.6	NLC-plastome-NR	——	——	——	https://doi.org/10.6084/m9.figshare.28164335/1_NLC_dataset-concatenated.fasta	https://doi.org/10.6084/m9.figshare.28164335/2_1_plastome_dataset_complete_genome.fasta	https://doi.org/10.6084/m9.figshare.28164335/3_NR_dataset_ETS-ITS.fasta	https://doi.org/10.6084/m9.figshare.28164335/3_NR_dataset_ETS-ITS.fasta	——	This study	0.0585
Artemisia arctica	MW0956592	Russia	MW	Historical specimens	53.3	158.7	NLC-plastome-NR	——	——	——	https://doi.org/10.6084/m9.figshare.28164335/1_NLC_dataset-concatenated.fasta	https://doi.org/10.6084/m9.figshare.28164335/2_1_plastome_dataset_complete_genome.fasta	https://doi.org/10.6084/m9.figshare.28164335/3_NR_dataset_ETS-ITS.fasta	https://doi.org/10.6084/m9.figshare.28164335/3_NR_dataset_ETS-ITS.fasta	——	This study	0.1147
Artemisia nuttallii	LE 10010515	USA	LE	Historical specimens	40.7	-108.4	NLC-plastome-NR	——	——	——	https://doi.org/10.6084/m9.figshare.28164335/1_NLC_dataset-concatenated.fasta	https://doi.org/10.6084/m9.figshare.28164335/2_1_plastome_dataset_complete_genome.fasta	https://doi.org/10.6084/m9.figshare.28164335/3_NR_dataset_ETS-ITS.fasta	https://doi.org/10.6084/m9.figshare.28164335/3_NR_dataset_ETS-ITS.fasta	——	This study	0.124
Artemisia porteri	——	United States of America	——	——	43.4	-107.9	NR	——	——	——	——	——	HQ019012	HQ019054	——	Garcia & al., 2011	0.996
Artemisia ruthiae	——	United States of America	——	——	37.1	-113	NR	——	——	——	——	——	DQ028886	AF504193	AF504166	Sanz & al., 2008; Vallès & al., 2003	0.9967
Artemisia echegarayi	——	Argentina	BC	——	-32.7	-69.1	NR	——	——	——	——	——	GU902833	GU902811	GU902823	Pellicer & al., 2010b	0.9967
Artemisia copa	Arroyo, P.J. et al. 94019	Argentina	MO	——	-25.8	-67.5	NR	——	——	——	——	——	JX069440	JX051759	——	Hobbs & Baldwin, 2013	0.9967
Artemisia simplex	Dorn, R. 6976	United States of America	RM	——	41.8	-106.4	NR	——	——	——	——	——	JX069471	JX051758	——	Hobbs & Baldwin, 2013	0.996
Artemisia franserioides	Hobbs A174	United States of America	UC	——	35.8	-106.5	NR	——	——	——	——	——	JX069372	JX051669	——	Hobbs & Baldwin, 2013	0.996
Artemisia inaequifolia	Hobbs H231	United States of America	UC	——	41.4	-111.5	NR	——	——	——	——	——	JX069472	JX051676	——	Hobbs & Baldwin, 2013	0.996
Artemisia martirensis	Thorne, R.F. 57280	United States of America	UC	——	31	-115.5	NR	——	——	——	——	——	JX069423	JX051734	——	Hobbs & Baldwin, 2013	0.9961
Artemisia nesiotica	Smith, N. 1.2	United States of America	UC	——	32.8	-118.5	NR	——	——	——	——	——	JX069387	JX051686	——	Hobbs & Baldwin, 2013	0.996
Artemisia pedatifida	Hartman, RE & Nelson, TW 40341	United States of America	UC	——	42.6	-106.6	NR	——	——	——	——	——	JX069374	JX051671	——	Hobbs & Baldwin, 2013	0.9981
Artemisia pygmaea	Hobbs H243	United States of America	UC	——	40.2	-112.3	NR	——	——	——	——	——	JX069418	JX051724	——	Hobbs & Baldwin, 2013	0.996
Artemisia spiciformis	Roderick, W. s.n. (9/13/1969)	United States of America	UC	——	38	-119.3	NR	——	——	——	——	——	JX069461	JX051725	——	Hobbs & Baldwin, 2013	0.996
Artemisia lavandulifolia	B.H. Jiao and J.Y. Zheng239	China	PE	Newly collected	29.87	95.7617	NLC-plastome-NR	——	——	——	https://doi.org/10.6084/m9.figshare.28164335/1_NLC_dataset-concatenated.fasta	https://doi.org/10.6084/m9.figshare.28164335/2_1_plastome_dataset_complete_genome.fasta	https://doi.org/10.6084/m9.figshare.28164335/3_NR_dataset_ETS-ITS.fasta	https://doi.org/10.6084/m9.figshare.28164335/3_NR_dataset_ETS-ITS.fasta	——	Jiao & al., 2023; this study	0.1742
Artemisia palmeri	leg. Ign. s.n. (5/5/2003)	United States of America	UC	——	32.8	-117.2	NR	——	——	——	——	——	HQ019052	JX051740		Garcia & al., 2011	0.996
Artemisia indica	Z.X. Fu 3078	China	PE	Newly collected	31.8333	103.5	NR	——	——	——	——	——	https://doi.org/10.6084/m9.figshare.28164335/3_NR_dataset_ETS-ITS.fasta	https://doi.org/10.6084/m9.figshare.28164335/3_NR_dataset_ETS-ITS.fasta	——	This study	0.9961
Artemisia lactiflora	B.H. Jiao and J.Y. Zheng215	China	PE	Newly collected	29.87	95.7617	NR	——	——	——	——	——	https://doi.org/10.6084/m9.figshare.28164335/3_NR_dataset_ETS-ITS.fasta	https://doi.org/10.6084/m9.figshare.28164335/3_NR_dataset_ETS-ITS.fasta	——	Jiao & al., 2023; this study	0.996
diploid species are marked with an asterisk (*) before their names
References
Garcia, S., McArthur, E.D., Pellicer, J., Sanderson, S.C., Valles, J., and Garnatje, T. (2011). A Molecular Phylogenetic Approach to Western North America Endemic Artemisia and Allies (Asteraceae): Untangling the Sagebrushes. American Journal of Botany 98, 638-653. 10.3732/ajb.1000386.
Hobbs, C.R., and Baldwin, B.G. (2013). Asian origin and upslope migration of HawaiianArtemisia(Compositae-Anthemideae). Journal of Biogeography 40, 442-454. 10.1111/jbi.12046.
Jiao, B.H., Chen, C., Meng W., Niu, G., Zheng, J., Zhang, G., Shen, J., Vitales, D., Vallès, J., Verloove, F., Erst, A.S., Soejima, A., Mehregan, I., Kokubugata, G., Chung, G.-Y., Ge, X., Gao, L., Yuan, Y., Joly, C., Jabbour, F., Wang, W., Shultz, L.M., and Gao, T. (2023). Phylogenomics and morphological evolution of the mega-diverse genus Artemisia (Asteraceae: Anthemideae): implications for its…
Malik S, Vitales D, Hayat MQ, Korobkov AA, Garnatje T, Vallès J. 2017. Phylogeny and biogeography of Artemisia subgenus Seriphidium (Asteraceae: Anthemideae). Taxon 66: 934-952.
Masuda,Y., Yukawa,T. and Kondo,K. (2009). Molecular phylogenetic analysis of members of Chrysanthemum and its related genera in the tribe Anthemideae, the Asteraceae in East Asia on the basis of the internal and the external transcribed spacer (ETS) region of nrDNA and the external transcribed spacer (ETS) region of nrDNA transcribed spacer (ITS) region. Chrom. Bot. 4, 25-36.
Pellicer, J., Garcia, S., Canela, M.A., Garnatje, T., Korobkov, A.A., Twibell, J.D., and Valles, J. (2010a). Genome size dynamics in Artemisia L. (Asteraceae): following the track of polyploidy. Plant Biology 12, 820-830. 10.1111/j.1438-8677.2009.00268.x.
Pellicer, J., Garnatje, T., Molero, J., Pustahija, F., Siljak-Yakovlev, S., and Valles, J. (2010b). Origin and evolution of the South American endemic Artemisia species (Asteraceae): evidence from molecular phylogeny, ribosomal DNA and genome size data. Australian Journal of Botany 58, 605-616. 10.1071/bt10047.
Pellicer, J., Valles, J., Korobkov, A.A., and Garnatje, T. (2011). Phylogenetic relationships of Artemisia subg. Dracunculus (Asteraceae) based on ribosomal and chloroplast DNA sequences. Taxon 60, 691-704. 10.1002/tax.603006.
Riggins, C.W., and Seigler, D.S. (2012). The genus Artemisia (Asteraceae: Anthemideae) at a continental crossroads: molecular insights into migrations, disjunctions, and reticulations among Old and New World species from a Beringian perspective. Mol Phylogenet Evol 64, 471-490. 10.1016/j.ympev.2012.05.003.
Sanz, M., Vilatersana, R., Hidalgo, O., Garcia-Jacas, N., Susanna, A., SchneeweiSs, G.M., and Valles, J. (2008). Molecular phylogeny and evolution of floral characters of Artemisia and allies (Anthemideae, Asteraceae): evidence from nrDNA ETS and ITS sequences. Taxon 57, 66-78. 10.2307/25065949.
Sarikhan, S., Aryakia, E., Azarbaijani, R., Dolatyari, A., Mousavi, S.H., Ramezani, H., Parsa Yeganeh, L., Shahzadeh Fazeli, S.A., Naghavi, M.R. & Hosseini Salekdeh, G. (2014). Molecular phylogenetic analysis of the genus Artemisia L. (Asteraceae) in Iranbased on nrDNA ITS and ETS sequences. Unpublished.
Tkach, N.V., Hoffmann, M.H., Roser, M., Korobkov, A.A., and von Hagen, K.B. (2008). Parallel evolutionary patterns in multiple lineages of arctic Artemisia L. (Asteraceae). Evolution 62, 184-198. 10.1111/j.1558-5646.2007.00270.x.
Torrell, M., Garcia-Jacas, N., Susanna, A., and Valles, J. (1999). Phylogeny in Artemisia (Asteraceae, Anthemideae) inferred from nuclear ribosomal DNA (ITS) sequences. Taxon 48, 721-736. 10.2307/1223643.
Valles, J., Torrell, M., Garnatje, T., Garcia-Jacas, N., Vilatersana, R., and Susanna, A. (2003). The genus Artemisia and its allies: Phylogeny of the subtribe Artemisiinae (Asteraceae, Anthemideae) based on nucleotide sequences of nuclear ribosomal DNA internal transcribed spacers (ITS). Plant Biology 5, 274-284. 10.1055/s-2003-40790.
