# Supplementary material for: Global phylogeny and taxonomy of Artemisia
Source: Nat Commun. 2025 Oct 8;16:8648. doi: 10.1038/s41467-025-64039-0 (PMC12508166; doi:10.1038/s41467-025-64039-0)
Supplement: Supplementary file 6 — Supplementary Data 3 [file 41467_2025_64039_MOESM6_ESM.xlsx]

## Sheet: Qualitative characters
characters	life_form	capitulum_type	Synflorescence	leaf_shape	leaf_type	plant_height	capitulum_diameter	number_of_leaf_segment_pairs	leaf_area	leaf_size	leaf_length_width_ratio	leaf_segment_length	leaf_segment_width
character States	1) annual herb; 2) perennial herb; 3) subshrub/shrub	1) Artemisia type: heterogamous-disciform; 2) Absinthium type: heterogamous-disciform, receptacle pubescent; 3) Dracunculus type: heterogamous-disciform with central floret male; 4) Seriphidiuim type: homogamous-discoid	1)corymb ; 2) panicle; 3) raceme	1) entire/3-lobed; 2) 1-pinnate; 3) 2-pinnate; 4) 3-pinnate	1) Type 1: Trilobed small leaf; 2) Type 2: 1-pinnatisect multiple-lobed small leaf; 3) Type 3: 2-palmate medium leaf; 4) Type 4: 2-pinnatisect, multiple-lobed medium long leaf; 5) Type 5: 2-pinnatisect medium leaf; 6) Type 6: 2-pectinately pinnatisect medium leaf; 7) Type 7: Entire toothed medium leaf; 8) Type 8: 5-lobed large leaf; 9) Type 9: 1-pinnatisect ovate lobe big leaf; 10) Type 10: 1-pin…	1) Low: < 50 cm; 2) Medium: 50 cm ≤ height < 120 cm; 3) ≧ 120 cm	1) Small: < 2.75 mm; 2) middle: 2.75 mm ≤ diameter < 7 mm; 3) ≧ 7 mm	1) ≧ 4; 2) 3 pairs; 3) 1 ≤ pairs < 3; 4) entire leaf (0 pair)	1) small: < 130 mm² ; 2) medium: 130 mm² ≤ area < 600 mm²; 3) Big: ≧ 600 mm²	1) small: < 560 mm² ; 2) medium: 560 mm² ≤ size < 3600 mm²; 3) Big: ≧ 3600 mm²	1) 0 < ratio ≤ 2.2; 2) 2.2 < ratio ≤ 5; 3) >5	1) Short: < 12 mm; 2) medium: 12 mm ≤ length < 40 mm; 3) Long: ≧ 40 mm	1) Wide: ≧ 3 mm; 2) narrow: < 3 mm
Artemisia_knorringiana	3	4	2	2	4	1	1	3	1	1	1	1	2
Artemisia_fulvella	3	4	2	3	4	1	1	2	1	1	1	1	2
Artemisia_kurramensis	2	4	2	3	4	2	1	2	1	1	2	1	2
Artemisia_korovinii	3	4	2	2	4	1	1	3	1	1	2	1	2
Artemisia_rhodantha	3	4	2	4	4	1	1	1	1	1	2	1	2
Artemisia_kemrudica	3	4	2	3	4	1	1	2	1	1	1	1	2
Artemisia_glaucina	3	4	2	4	4	2	1	1	1	1	2	1	2
Artemisia_saissanica	3	4	2	3	4	2	1	2	1	1	2	1	2
Artemisia_kandaharensis	3	4	2	4	4	2	1	1	1	1	1	1	2
Artemisia_vachanica	3	4	2	3	4	1	1	1	1	1	1	1	2
Artemisia_karatavica	3	4	2	3	4	2	1	1	1	1	1	1	2
Artemisia_korshinskyi	3	4	2	4	4	1	1	1	1	1	2	1	2
Artemisia_lehmanniana	3	4	2	4	4	1	1	1	1	1	2	1	2
Artemisia_lessingiana	3	4	2	3	4	1	1	1	1	1	2	1	2
Artemisia_capillaris	2	3	2	3	5	3	1	2	1	2	1	1	2
Artemisia_spinescens	3	4	3	3	3	2	1	3	1	1	1	1	2
Artemisia_leucotricha	3	4	2	4	4	1	2	1	1	1	1	1	2
Artemisia_tenuisecta	3	4	2	3	4	2	2	2	1	1	1	1	2
Artemisia_scoparia	1	3	2	3	5	3	1	3	1	1	1	1	2
Artemisia_turanica	2	4	2	3	4	2	1	2	1	1	1	1	2
Artemisia_limosa	2	3	2	3	5	1	2	3	1	1	1	1	2
Artemisia_saharae	3	4	2	3	4	1	1	2	1	1	2	1	2
Artemisia_morrisonensis	3	3	2	3	5	2	1	2	1	2	1	1	2
Artemisia_marschalliana	3	3	2	3	5	2	1	3	2	2	1	2	2
Artemisia_lucentica	2	2	2	2	1	2	2	3	1	1	1	1	2
Artemisia_argentea	3	4	1	1	1	1	2	3	1	1	1	1	2
Artemisia_nuttallii	3	4	1	1	1	1	2	3	1	1	1	1	2
Artemisia_nova	3	4	3	1	1	2	2	3	1	1	2	1	2
Artemisia_rothrockii	3	4	2	1	1	2	2	3	1	1	2	1	2
Artemisia_spiciformis	3	4	3	1	1	2	1	3	2	1	2	1	2
Artemisia_tridentata	3	4	2	1	1	3	1	3	1	1	3	1	2
Artemisia_judaica	2	1	2	3	3	2	2	3	1	1	1	1	2
Artemisia_reptans	3	1	2	3	3	1	2	3	1	1	1	1	2
Artemisia_melanolepis	2	2	3	3	3	1	2	3	1	1	1	1	2
Artemisia_dalailamae	3	1	2	2	2	1	2	3	1	1	1	1	2
Artemisia_brevifolia	3	4	2	3	4	1	1	2	1	1	1	1	2
Artemisia_sieberi	2	4	2	3	4	1	2	2	1	1	1	1	2
Artemisia_assurgens	3	4	2	3	4	2	1	2	1	1	2	1	2
Artemisia_blepharolepis	1	1	2	3	4	2	1	1	1	1	3	1	2
Artemisia_santolina	2	4	2	3	4	2	1	1	2	1	3	1	2
Ajaniopsis_penicilliformis	1	1	1	2	2	1	2	2	1	1	1	1	2
Artemisia_senjavinensis	2	1	3	1	1	1	2	3	1	1	1	1	2
Artemisia_caespitosa	2	1	2	2	1	1	2	3	1	1	1	1	2
Artemisia_granatensis	2	1	3	2	1	1	3	3	1	1	1	1	2
Artemisia_incana	2	1	2	3	3	1	2	3	1	1	1	1	2
Artemisia_glabella	2	2	2	3	3	1	1	3	1	1	1	1	2
Artemisia_minor	2	2	3	3	3	1	3	2	1	1	1	1	2
Artemisia_kermanensis	2	4	2	3	4	1	1	2	1	1	1	1	2
Artemisia_borotalensis	2	4	2	3	4	1	1	2	1	1	1	1	2
Artemisia_compacta	2	4	2	3	4	1	1	1	2	1	1	1	2
Artemisia_kaschgarica	3	4	2	3	4	1	1	2	1	1	1	1	2
Artemisia_constricta	3	4	3	1	1	1	2	3	1	1	1	1	2
Artemisia_woodii	2	2	2	2	2	2	2	1	1	1	1	1	2
Artemisia_minchunensis	2	4	2	3	4	2	1	2	1	1	1	1	2
Artemisia_camelorum	3	4	2	3	4	1	1	2	1	1	1	1	2
Artemisia_araxina	3	4	2	3	4	1	1	2	1	1	1	1	2
Artemisia_oliveriana	2	4	2	3	4	1	1	2	1	1	1	1	2
Artemisia_aucheri	3	4	2	3	4	1	1	2	1	1	1	1	2
Artemisia_pontica	3	1	2	3	6	2	2	1	2	2	1	1	2
Artemisia_inculta	3	4	2	3	4	2	1	2	1	1	1	1	2
Artemisia_chamaemelifolia	2	1	2	4	6	2	2	2	1	1	1	1	2
Artemisia_brachyloba	3	1	2	3	6	2	2	2	2	1	1	1	2
Artemisia_heptapotamica	3	4	2	3	4	1	1	2	1	1	1	1	2
Artemisia_sawanensis	3	4	2	4	4	2	1	1	1	2	1	1	2
Artemisia_herbaalba	3	4	2	2	2	2	1	2	1	1	1	1	2
Artemisia_genipi	2	2	3	2	2	1	2	3	1	1	1	1	2
Artemisia_gracilescens	3	4	2	3	4	1	1	2	1	1	1	1	2
Artemisia_eremophila	3	4	2	3	4	1	1	2	1	1	1	1	2
Artemisia_kopetdaghensis	3	4	2	3	4	1	1	2	1	1	1	1	2
Artemisia_arenicola	3	4	2	3	4	1	1	2	1	1	1	1	2
Artemisia_albicaulis	3	4	2	3	4	1	1	2	1	1	1	1	2
Artemisia_algeriensis	3	4	2	3	4	1	1	2	1	1	1	1	2
Artemisia_cina	3	4	2	3	4	1	1	2	1	1	1	1	2
Artemisia_semiarida	3	4	2	3	4	1	1	1	1	1	1	1	2
Artemisia_elongata	3	4	2	3	4	1	1	2	1	1	1	1	2
Artemisia_ciniformis	3	4	2	3	4	1	1	2	1	1	1	1	2
Artemisia_porrecta	2	4	2	3	4	2	1	2	1	2	1	1	2
Artemisia_aralensis	3	4	2	3	4	2	1	2	1	1	1	1	2
Artemisia_santonicum	2	4	2	3	4	2	1	2	1	1	1	1	2
Artemisia_skorniakovii	3	4	2	3	4	1	1	1	2	1	1	1	2
Artemisia_caerulescens	3	4	2	4	4	2	1	2	1	1	1	1	2
Artemisia_terraealbae	2	4	2	3	4	1	1	2	1	1	1	1	2
Artemisia_norvegica	2	1	3	3	10	1	2	2	2	2	2	1	2
Artemisia_pygmaea	3	4	3	2	2	1	2	2	1	1	2	1	2
Artemisia_xerophytica	3	2	2	3	3	2	2	2	1	1	2	1	2
Artemisia_kochiiformis	2	4	2	3	4	2	1	2	1	1	2	1	2
Artemisia_lagopus	2	2	3	3	3	1	2	3	1	1	2	1	2
Artemisia_fragrans	2	4	2	3	4	2	1	2	1	1	2	1	2
Artemisia_atlantica	3	1	2	3	4	2	1	3	1	1	2	1	2
Artemisia_halophila	3	4	2	3	4	1	1	2	1	1	2	1	2
Artemisia_pauciflora	3	4	2	3	4	2	1	1	1	1	2	1	2
Artemisia_lercheana	2	4	2	3	4	1	1	2	1	1	2	1	2
Artemisia_glomerata	2	1	1	3	3	1	2	3	1	1	2	1	2
Artemisia_albicans	3	4	1	1	1	2	2	3	1	1	2	1	2
Artemisia_issykkulensis	3	4	2	3	4	1	1	2	1	1	2	1	2
Artemisia_frigida	2	2	2	3	3	2	2	3	1	1	1	1	2
Artemisia_pedatifida	3	4	3	3	4	1	2	2	1	1	1	1	2
Artemisia_davazamczii	3	2	2	3	3	2	2	2	1	1	1	1	2
Artemisia_diffusa	3	4	2	3	4	2	1	2	1	1	1	1	2
Artemisia_sodiroi	3	1	2	3	3	1	2	2	2	1	1	1	2
Artemisia_klotzschiana	3	1	2	3	3	1	2	2	2	1	1	1	2
Artemisia_adamsii	3	1	2	3	5	1	2	2	2	2	1	1	2
Artemisia_younghusbandii	3	2	2	2	2	1	2	2	1	1	1	1	2
Artemisia_ferganensis	2	4	2	3	4	2	1	1	1	1	1	1	2
Artemisia_grenardii	3	4	2	3	4	1	1	1	1	1	1	1	2
Artemisia_rupestris	2	2	2	3	3	2	2	1	1	1	1	1	2
Artemisia_barrelieri	3	4	2	4	4	2	1	2	1	1	1	1	2
Artemisia_fedorovii	3	4	2	3	4	1	1	2	1	1	1	1	2
Artemisia_bicolor	3	4	2	3	4	2	1	2	2	1	1	1	2
Artemisia_baldshuanica	3	4	2	4	4	2	1	2	1	2	1	1	2
Artemisia_potentilloides	2	2	1	3	4	1	3	2	1	2	1	1	2
Artemisia_capitata	3	1	1	1	1	1	1	3	1	1	2	1	2
Artemisia_namanganica	3	4	2	3	4	2	1	2	1	1	2	1	2
Artemisia_dzevanovskyi	3	4	2	4	4	2	1	1	1	1	2	1	2
Artemisia_baxoiensis	1	1	2	2	2	2	2	2	1	1	2	1	2
Artemisia_balchanorum	3	4	2	4	4	2	1	2	1	1	2	1	2
Artemisia_nutans	3	4	2	3	4	2	1	2	1	1	2	1	2
Artemisia_alaskana	3	1	2	1	1	1	3	3	2	1	2	1	2
Artemisia_vallesiaca	2	4	2	3	4	2	1	2	1	1	2	1	2
Artemisia_globosoides	3	3	2	3	5	1	1	3	1	1	1	1	2
Artemisia_glacialis	2	2	1	2	1	1	2	3	1	1	1	1	2
Artemisia_kuschakewiczii	2	3	2	3	5	1	2	3	1	1	1	1	2
Artemisia_gansuensis	3	3	2	3	5	1	1	3	1	2	1	1	2
Artemisia_obtusiloba	2	2	2	3	3	1	1	3	1	1	1	1	2
Artemisia_demissa	1	3	2	3	5	1	1	3	1	1	1	1	2
Artemisia_kitadakensis	2	2	3	3	3	1	2	3	1	1	1	1	2
Artemisia_hancei	3	3	2	2	2	2	1	3	1	1	1	1	2
Artemisia_spicigera	2	4	2	3	4	2	1	2	1	1	1	1	2
Artemisia_nitida	2	2	3	3	3	1	2	3	1	2	1	1	2
Artemisia_fedtschenkoana	2	4	2	3	4	1	1	2	1	1	1	1	2
Artemisia_duthreuilderhinsi	2	3	2	3	5	1	2	3	1	1	1	1	2
Artemisia_anethoides	1	2	2	3	5	2	1	3	1	1	1	1	2
Artemisia_wellbyi	3	3	2	3	5	2	1	2	1	1	1	1	2
Artemisia_austriaca	2	1	2	3	3	2	1	3	1	1	1	1	2
Artemisia_alba	2	1	2	3	6	2	2	2	2	2	1	1	2
Artemisia_xigazeensis	3	3	2	3	5	1	1	2	1	1	1	1	2
Artemisia_leucodes	1	4	2	4	3	2	1	2	1	2	1	1	2
Artemisia_dumosa	3	4	2	3	4	2	1	2	1	1	1	1	2
Artemisia_czukavinae	3	4	2	3	4	2	1	2	1	1	1	1	2
Artemisia_ramosa	3	4	2	3	4	2	1	2	1	1	1	1	2
Artemisia_pewzowi	1	3	2	2	5	2	1	3	1	1	1	1	2
Artemisia_sublessingiana	3	4	2	4	4	2	1	2	1	1	1	1	2
Artemisia_finita	3	4	2	3	4	2	1	2	1	1	1	1	2
Artemisia_globosa	3	3	2	3	5	2	1	3	1	1	1	1	2
Artemisia_depauperata	2	3	2	2	5	1	2	2	1	1	1	1	2
Artemisia_ghoratensis	3	4	2	4	4	2	1	1	1	1	1	1	2
Artemisia_tectimundi	3	4	2	4	4	2	1	1	1	1	1	1	2
Artemisia_glanduligera	3	4	2	3	4	2	1	1	1	1	1	1	2
Artemisia_samoiedorum	1	2	2	2	3	1	3	3	1	2	1	1	2
Artemisia_turcomanica	3	4	2	3	4	2	1	2	1	2	1	1	2
Artemisia_taurica	2	4	2	4	4	1	1	2	2	2	1	1	2
Artemisia_dolosa	2	3	2	3	5	1	1	2	2	2	1	1	2
Artemisia_schmidtiana	3	2	2	3	3	2	2	3	1	2	2	1	2
Artemisia_schrenkiana	2	4	2	3	4	2	1	3	2	2	2	1	2
Artemisia_macrocephala	1	2	2	3	3	1	3	3	1	1	2	1	2
Artemisia_mongolorum	3	4	2	3	4	2	1	1	2	1	2	1	2
Artemisia_richardsoniana	3	3	2	3	5	2	1	2	2	2	2	1	2
Artemisia_codringtonii	2	3	2	3	5	1	2	3	2	2	2	1	2
Artemisia_congesta	2	3	2	2	5	2	2	2	1	2	2	1	2
Artemisia_pectinata	1	1	2	2	2	1	1	1	1	1	2	1	2
Artemisia_dubjanskyana	3	4	2	3	4	1	1	2	1	1	2	1	2
Artemisia_quettensis	3	4	2	3	4	1	1	2	1	1	2	1	2
Artemisia_nitrosa	3	4	2	3	4	2	1	2	1	1	2	1	2
Artemisia_flava	2	1	2	1	1	1	2	3	2	1	2	1	2
Artemisiella_stracheyi	2	2	1	3	4	2	2	1	2	1	3	1	2
Artemisia_jacutica	1	2	2	3	3	1	3	3	1	1	2	1	2
Artemisia_tripartita	3	4	2	1	1	3	1	3	1	1	3	1	2
Artemisia_saposhnikovii	3	3	2	2	2	1	1	2	1	1	1	1	2
Artemisia_splendens	2	2	3	3	3	1	2	3	1	1	1	1	2
Artemisia_pubescens	2	3	2	3	5	2	1	2	2	2	2	1	2
Artemisia_zhaodongensis	1	2	2	3	5	2	1	3	2	2	1	1	2
Artemisia_nakaii	1	2	2	3	5	2	2	3	2	2	1	1	2
Ajania_parviflora	3	1	1	3	10	1	1	3	1	1	1	1	2
Artemisia_molinieri	3	1	2	4	6	2	2	2	2	2	1	1	2
Artemisia_nesiotica	3	4	2	1	1	2	2	3	1	1	1	1	2
Artemisia_aurata	1	1	2	3	5	2	1	2	1	2	1	1	2
Artemisia_niitakayamensis	2	3	3	3	5	1	2	3	1	1	1	1	2
Artemisia_huguetii	2	4	2	3	4	2	1	3	2	1	1	1	2
Artemisia_abrotanum	3	1	2	3	6	3	2	2	2	2	1	1	2
Artemisia_simplex	2	4	3	1	1	1	2	3	1	1	2	1	2
Artemisia_californica	3	1	2	1	1	3	2	3	1	2	2	1	2
Artemisia_szowitziana	3	4	2	4	4	2	1	1	2	2	2	1	2
Artemisia_quinqueloba	3	3	2	2	5	2	1	2	2	2	2	1	2
Artemisia_angustissima	2	3	2	3	5	2	1	3	2	1	1	2	2
Artemisia_halodendron	3	3	2	3	5	2	2	3	1	2	1	2	2
Artemisia_mauiensis	3	1	2	4	6	2	2	3	3	2	1	2	2
Artemisia_oxycephala	3	3	2	3	5	2	1	3	1	2	1	2	2
Artemisia_ordosica	3	3	2	3	5	2	1	3	1	2	1	2	2
Artemisia_palustris	1	1	2	3	5	1	2	2	1	2	1	2	2
Artemisia_arenaria	3	3	2	2	2	2	2	3	2	2	1	2	2
Artemisia_filifolia	3	3	2	1	1	3	1	3	1	2	2	2	2
Artemisia_wudanica	3	3	2	3	5	3	2	2	1	2	1	2	2
Artemisia_anethifolia	1	2	2	3	5	2	1	3	2	2	1	2	2
Artemisia_bargusinensis	2	3	2	3	5	2	2	3	2	2	3	2	2
Artemisia_albicerata	3	3	2	2	5	2	1	3	1	2	1	2	2
Artemisia_sibirica	2	1	1	3	11	2	2	1	1	3	2	2	2
Artemisia_persica	3	1	2	4	6	2	2	2	2	2	1	1	2
Artemisia_argyrophylla	2	2	2	2	2	2	2	3	1	1	1	1	2
Artemisia_alpina	2	2	3	3	3	1	2	3	1	1	1	1	2
Artemisia_atrata	2	1	2	3	11	1	2	1	2	2	1	1	2
Artemisia_insipida	2	1	3	3	11	2	2	1	3	2	1	1	2
Artemisia_papposa	3	1	3	1	1	1	2	3	1	1	1	1	2
Artemisia_magellanica	1	1	2	3	11	1	2	2	1	1	2	1	2
Artemisia_borealis	2	3	2	3	5	1	2	3	1	2	2	1	2
Artemisia_globularia	2	1	1	3	3	1	2	3	1	1	2	1	2
Artemisia_pattersonii	2	2	3	1	1	1	2	3	1	1	2	1	2
Artemisia_scopulorum	2	2	3	3	1	1	2	2	2	2	1	1	2
Artemisia_densifolia	3	4	2	3	4	2	1	2	1	1	2	1	2
Artemisia_eranthema	2	3	2	3	5	1	2	2	1	2	2	1	2
Artemisia_monosperma	2	3	2	1	1	2	2	3	1	1	2	1	2
Artemisia_eriocarpa	3	3	2	3	5	2	2	2	1	2	3	1	2
Artemisia_rutifolia	3	2	3	1	1	3	2	3	1	1	1	1	2
Artemisia_klementzae	3	3	2	3	5	2	1	3	1	2	1	1	2
Artemisia_pedemontana	2	2	3	2	1	1	2	3	1	1	1	1	2
Artemisia_echegarayi	3	1	3	1	1	2	2	3	1	1	1	1	2
Artemisia_pycnocephala	2	3	2	3	5	2	2	3	2	2	1	1	2
Artemisia_umbelliformis	2	2	3	3	3	1	2	3	1	1	2	1	2
Artemisia_aschurbajewi	2	2	3	3	3	1	2	2	1	1	1	1	2
Artemisia_maritima	3	4	2	3	4	2	1	1	2	1	1	1	2
Artemisia_xanthochroa	3	3	2	3	5	2	1	2	1	2	1	1	2
Artemisia_sphaerocephala	3	3	2	2	5	3	2	3	1	2	1	1	2
Artemisia_afra	3	1	2	4	6	3	2	1	3	2	1	1	2
Artemisia_arbuscula	3	4	2	1	1	2	2	3	1	1	1	1	2
Artemisia_gmelinii	3	1	2	4	6	1	2	1	2	1	1	1	2
Artemisia_martirensis	2	1	3	1	1	1	2	3	1	1	2	1	2
Artemisia_bigelovii	3	1	2	1	1	1	1	3	1	1	2	1	2
Artemisia_campestris	3	3	2	3	5	2	1	2	2	2	1	2	2
Artemisia_macilenta	2	3	2	3	5	2	1	3	2	2	1	2	2
Artemisia_macrantha	3	1	2	4	6	3	2	2	3	2	1	2	2
Artemisia_deserti	3	4	2	3	3	2	1	3	1	1	3	1	2
Artemisia_mendozana	3	1	2	3	1	2	2	3	1	1	1	1	2
Artemisia_juncea	3	4	2	3	3	1	2	3	1	1	1	1	2
Artemisia_furcata	3	1	3	1	1	1	2	3	2	2	1	1	2
Artemisia_mairei	2	3	2	2	1	2	1	3	1	1	1	1	2
Artemisia_laciniata	2	1	2	3	11	2	1	1	3	2	1	1	2
Artemisia_campbellii	2	1	2	3	10	1	2	2	2	1	1	1	2
Artemisia_ledebouriana	2	3	2	3	5	1	2	2	2	2	1	1	2
Artemisia_comaiensis	2	1	2	3	10	1	2	2	2	1	1	1	2
Artemisia_hololeucae	3	1	2	2	2	1	2	3	2	1	1	1	2
Artemisia_rubiginosa	3	1	1	1	1	2	1	3	1	1	1	1	2
Artemisia_karavajevii	3	3	2	2	5	2	2	2	2	2	2	1	2
Artemisia_carruthii	2	1	2	1	7	1	2	2	1	1	2	1	2
Artemisia_kruhsiana	3	1	2	1	1	1	3	3	2	1	2	1	2
Artemisia_brachanthemoides	3	1	1	1	1	2	2	3	1	1	2	1	2
Artemisia_czekanowskiana	2	2	2	3	3	1	2	3	1	2	1	1	2
Artemisia_songarica	3	3	2	2	3	2	1	3	1	1	1	1	2
Artemisia_punctigera	2	1	2	3	11	1	2	1	2	2	2	1	2
Artemisia_haussknechtii	2	2	2	3	3	2	2	3	1	1	1	1	2
Artemisia_aksaiensis	3	1	2	3	6	1	3	2	2	1	1	1	2
Artemisia_annua	1	1	2	4	6	3	1	2	2	2	1	1	2
Artemisia_sinanensis	2	1	2	3	11	2	3	1	2	2	1	1	2
Artemisia_freyniana	2	1	2	3	6	1	1	2	2	1	2	1	2
Artemisia_arctica	2	1	2	3	11	1	2	3	2	2	2	1	2
Artemisia_arctisibirica	2	1	2	3	11	1	2	1	2	2	2	1	2
Artemisia_caruifolia	1	1	2	4	6	3	2	2	3	2	2	1	2
Artemisia_tomentella	2	3	2	3	5	2	1	1	2	2	2	1	2
Artemisia_prattii	3	3	2	2	2	2	2	3	1	1	1	1	2
Artemisia_nanschanica	2	3	2	3	1	1	3	2	1	1	1	1	2
Artemisia_sericea	2	2	2	3	3	1	2	3	1	2	1	1	2
Artemisia_forrestii	2	3	2	2	2	2	1	3	1	1	1	1	2
Artemisia_copa	3	1	3	1	1	2	2	4	1	1	1	1	2
Artemisia_inaequifolia	3	4	1	1	1	1	2	4	1	1	1	1	2
Artemisia_armeniaca	2	1	2	3	11	2	2	1	3	2	1	1	2
Artemisia_pycnorrhiza	2	3	2	3	5	1	2	3	2	1	2	1	2
Artemisia_trautvetteriana	3	3	2	2	5	2	1	2	2	2	2	1	2
Artemisia_pancicii	2	1	2	3	11	2	2	1	2	3	2	1	2
Artemisia_absinthium	2	2	2	4	9	3	2	2	3	2	1	2	2
Artemisia_fukudo	1	2	2	3	5	2	1	3	3	2	1	2	2
Artemisia_desertorum	2	3	2	3	5	3	2	3	1	2	1	2	2
Artemisia_arborescens	3	2	2	3	9	2	2	3	3	2	1	2	2
Artemisia_implicata	3	3	2	1	5	2	1	3	1	1	3	2	2
Artemisia_kelleri	3	3	2	1	1	2	1	3	1	1	3	2	2
Artemisia_australis	3	1	2	2	9	2	1	2	3	3	1	2	2
Artemisia_biennis	1	1	2	3	11	2	2	1	3	3	2	2	2
Artemisia_tournefortiana	1	1	2	3	11	3	1	1	3	3	2	2	2
Artemisia_salsoloides	3	3	2	2	1	1	2	3	1	2	2	2	2
Artemisia_hedinii	1	1	2	3	11	2	2	1	3	2	2	2	2
Artemisia_jordanica	3	3	2	1	1	2	1	4	1	1	3	2	2
Artemisia_pannosa	2	3	2	2	5	1	1	3	2	2	1	1	1
Artemisia_parviflora	2	3	2	3	5	2	1	3	2	1	1	1	1
Artemisia_chinensis	3	1	2	1	1	1	3	3	1	1	3	1	1
Artemisia_lagocephala	3	2	2	1	1	2	2	3	2	1	3	1	1
Artemisia_tanacetifolia	2	1	2	3	11	2	1	1	3	2	1	1	1
Artemisia_mattfeldii	2	1	2	4	10	2	2	2	2	2	1	1	1
Artemisia_subarctica	2	1	2	3	11	1	2	3	2	2	2	1	1
Artemisia_thuscula	3	2	2	1	1	2	2	3	2	2	1	1	1
Artemisia_littoricola	2	3	2	3	5	2	1	3	2	2	1	1	1
Artemisia_lancea	2	1	2	3	10	3	1	2	2	2	1	1	1
Artemisia_eriopoda	2	3	2	2	10	2	1	3	2	2	1	1	1
Artemisia_chingii	2	1	2	2	10	3	1	3	3	2	1	1	1
Artemisia_oelandica	2	1	2	3	11	2	2	1	2	3	1	1	1
Artemisia_flaccida	2	1	2	3	10	2	2	1	2	2	1	1	1
Artemisia_stechmanniana	3	1	2	4	6	2	2	1	2	2	1	1	1
Artemisia_vestita	3	1	2	4	6	3	2	1	2	2	1	1	1
Artemisia_abaensis	2	1	2	3	10	3	1	2	3	2	1	1	1
Artemisia_franserioides	2	1	2	3	9	3	2	2	3	2	1	1	1
Artemisia_latifolia	2	1	2	3	11	2	2	1	3	2	1	1	1
Artemisia_manshurica	2	3	2	1	1	2	1	3	2	1	3	1	1
Artemisia_michauxiana	2	1	2	2	10	2	2	3	2	2	1	2	1
Artemisia_packardiae	2	1	2	3	10	2	2	3	2	2	1	2	1
Artemisia_remotiloba	2	1	3	3	11	2	2	1	3	3	1	2	1
Artemisia_tilesii	2	1	2	1	7	2	2	3	3	2	2	2	1
Artemisia_woltonii	3	3	2	1	1	2	2	3	2	1	1	2	1
Artemisia_tridactyla	2	3	2	1	1	2	2	3	2	2	1	2	1
Artemisia_giraldii	2	3	2	1	1	3	1	4	1	1	3	2	1
Artemisia_dracunculus	2	3	2	1	1	3	1	4	2	1	3	3	1
Artemisia_japonica	2	3	2	2	10	3	1	3	2	2	1	1	1
Artemisia_nujianensis	3	1	2	2	8	1	1	3	2	1	1	1	1
Artemisia_phyllobotrys	2	1	2	3	10	2	1	3	2	2	1	1	1
Artemisia_smithii	2	1	3	2	10	2	3	2	2	2	1	1	1
Artemisia_viscidissima	2	1	2	3	10	2	2	2	3	3	1	1	1
Artemisia_medioxima	2	1	2	3	11	3	2	1	3	2	1	1	1
Artemisia_vexans	2	1	2	3	10	2	2	2	3	2	1	1	1
Artemisia_tainingensis	2	1	2	3	10	2	2	2	3	2	1	1	1
Artemisia_tangutica	2	1	2	3	10	2	2	2	3	3	1	1	1
Artemisia_ruthiae	3	4	2	1	1	2	2	3	2	2	1	1	1
Artemisia_maximovicziana	2	1	2	3	11	3	2	1	3	3	1	1	1
Ajania_quercifolia	3	1	1	1	7	3	2	2	2	2	2	1	1
Artemisia_moorcroftiana	2	1	2	3	10	2	2	3	2	2	2	1	1
Artemisia_porteri	3	3	2	2	2	1	2	3	2	1	1	2	1
Artemisia_kauaiensis	3	1	2	2	9	2	2	3	3	2	1	2	1
Artemisia_mongolica	2	1	2	3	10	3	1	2	3	2	1	2	1
Artemisia_rubripes	2	1	2	3	10	3	1	2	3	3	1	2	1
Artemisia_roxburghiana	2	1	2	3	10	3	1	1	3	2	1	2	1
Artemisia_kotuchovii	2	3	2	1	1	2	2	3	2	2	1	2	1
Artemisia_cana	3	4	2	1	1	3	2	4	2	1	1	3	1
Artemisia_longifolia	2	1	2	1	7	2	2	4	3	2	3	3	1
Artemisia_subulata	2	1	2	1	7	3	2	4	2	2	2	3	1
Artemisia_siensis	2	1	2	3	10	3	2	2	3	2	1	1	1
Artemisia_koidzumii	2	1	2	1	8	2	2	3	2	2	1	1	1
Artemisia_yunnanensis	3	1	2	2	8	2	1	2	2	2	1	1	1
Artemisia_yongii	2	1	2	3	10	2	2	2	2	2	1	1	1
Artemisia_brachyphylla	2	1	2	3	10	2	2	3	3	2	1	2	1
Artemisia_phaeolepis	2	1	2	3	10	1	2	1	2	2	1	2	1
Artemisia_ludoviciana	2	1	2	1	7	2	2	3	2	2	2	2	1
Artemisia_rosthornii	2	1	2	2	10	2	1	1	3	2	1	2	1
Artemisia_qinlingensis	2	1	2	3	10	3	2	1	3	2	1	2	1
Artemisia_orientaliyunnanensis	2	1	2	2	10	2	1	1	3	2	1	2	1
Artemisia_occidentalisichuanensis	2	1	2	3	10	3	1	1	3	2	1	2	1
Artemisia_orientalihengduangensis	2	1	2	2	10	3	2	1	3	2	1	2	1
Artemisia_fulgens	2	1	2	3	10	3	1	2	2	2	1	2	1
Artemisia_gorgonum	3	2	2	3	9	2	2	3	3	2	1	2	1
Artemisia_integrifolia	2	1	2	1	7	2	2	3	3	1	3	2	1
Artemisia_kanashiroi	2	1	2	2	10	2	1	3	3	2	1	2	1
Artemisia_sichuanensis	3	1	2	3	10	3	2	3	3	3	1	2	1
Artemisia_lavandulifolia	2	1	2	3	10	3	1	2	2	2	1	2	1
Artemisia_selengensis	2	1	2	1	7	3	1	3	2	3	1	2	1
Artemisia_shennongjiaensis	2	1	2	2	10	3	1	3	3	3	1	2	1
Artemisia_gilvescens	2	1	2	1	8	3	1	2	3	2	1	2	1
Artemisia_opulenta	2	1	2	2	10	3	1	2	3	3	1	2	1
Artemisia_vulgaris	2	1	2	2	10	3	1	2	3	3	1	2	1
Artemisia_daghestanica	2	3	2	1	1	3	1	4	2	1	3	2	1
Artemisia_palmeri	3	1	2	2	10	3	2	3	3	3	1	3	1
Stilpnolepis_centiflora	1	4	1	1	1	1	3	4	2	1	3	3	1
Artemisia_glauca	2	3	2	1	1	2	1	4	2	1	3	3	1
Artemisia_atrovirens	2	1	2	2	8	2	1	3	3	3	1	2	1
Artemisia_simulans	2	1	2	3	10	3	1	2	3	2	1	2	1
Artemisia_nilagirica	2	1	2	2	10	3	1	3	2	2	1	2	1
Artemisia_thellungiana	2	1	2	2	10	2	2	2	3	3	1	2	1
Artemisia_yadongensis	2	1	2	3	10	2	1	3	3	2	1	2	1
Artemisia_umbrosa	2	1	2	2	10	2	1	4	2	3	1	3	1
Ajania_potaninii	3	1	1	1	7	2	2	4	2	1	1	2	1
Artemisia_imponens	2	1	2	3	10	2	2	3	3	2	1	2	1
Artemisia_stelleriana	2	1	2	2	8	2	2	3	2	2	1	2	1
Artemisia_argyi	2	1	2	1	8	3	2	3	3	2	1	2	1
Artemisia_robusta	2	1	2	2	8	3	2	3	3	3	1	2	1
Artemisia_velutina	2	1	2	2	10	2	1	3	3	2	1	2	1
Artemisia_verbenacea	2	1	2	2	10	2	1	2	3	2	1	2	1
Artemisia_igniaria	2	1	2	2	10	3	2	2	3	3	1	2	1
Artemisia_calophylla	3	1	2	2	8	3	1	3	3	3	1	2	1
Artemisia_verlotiorum	2	1	2	2	10	2	1	3	3	3	1	2	1
Artemisia_stolonifera	2	1	2	1	8	3	2	3	3	3	1	2	1
Artemisia_austroyunnanensis	3	1	2	2	10	3	1	3	3	3	1	2	1
Artemisia_tafelii	2	1	2	2	8	2	2	3	3	2	1	2	1
Artemisia_occidentalisinensis	2	1	2	2	10	3	1	2	3	2	1	2	1
Artemisia_sylvatica	2	1	2	2	10	3	1	3	3	3	1	3	1
Artemisia_princeps	2	1	2	2	10	3	1	3	3	3	1	3	1
Artemisia_myriantha	2	1	2	3	10	3	1	3	3	3	1	3	1
Artemisia_indica	2	1	2	3	10	3	1	3	3	3	1	3	1
Artemisia_montana	2	1	2	2	10	3	1	3	3	3	1	3	1
Artemisia_viridisquama	2	1	2	3	10	3	1	3	3	3	1	3	1
Artemisia_speciosa	2	1	2	3	10	2	2	2	3	2	1	2	1
Artemisia_erlangshanensis	3	1	2	3	10	3	2	3	3	3	1	3	1
Artemisia_emeiensis	2	1	2	3	10	3	1	3	3	3	1	3	1
Artemisia_deversa	2	1	2	1	7	2	1	3	3	3	1	3	1
Artemisia_dubia	2	3	2	1	8	3	1	3	3	2	1	3	1
Artemisia_serrata	2	1	2	1	7	2	2	4	3	2	3	3	1
Artemisia_sieversiana	1	2	2	3	10	3	2	2	3	3	1	2	1
Artemisia_shangnanensis	1	1	2	3	10	3	2	2	3	2	1	2	1
Artemisia_zayuensis	2	1	2	2	10	3	2	3	3	3	1	3	1
Artemisia_lactiflora	2	1	2	3	10	3	1	2	3	3	1	3	1
Artemisia_incisa	3	1	2	3	6	3	2	2	3	2	1	3	1
Artemisia_pedunculosa	2	1	2	1	7	1	2	4	3	2	2	3	1
Nipponanthemum_nipponicum	2	2	3	1	7	2	3	4	3	2	2	3	1
Artemisia_suksdorfii	2	1	2	1	7	3	1	4	3	2	2	3	1
Artemisia_viridissima	2	1	2	1	7	3	1	4	3	2	2	3	1
Artemisia_keiskeana	3	1	2	1	7	2	2	4	3	2	1	3	1
Artemisia_douglasiana	2	1	2	1	7	3	1	3	3	3	2	3	1
Artemisia_anomala	2	1	2	1	7	3	1	4	3	3	2	3	1
Artemisia_monophylla	2	1	2	1	7	2	1	4	3	2	2	3	1
Pagel's λ	0.786291	0.932468	0.443566	0.686771	0.999934	0.543006	0.673127	0.757999	0.808562	0.684944	0.442176	0.830176	0.730318
Blomberg's K	0.0967402	1.99509	0.00540142	0.00680766	1.50148	0.00310724	0.00727571	0.0293658	1.10426	0.122295	0.00643522	0.0155592	1.05284
The red font of the values indicates a strong phylogenetic signal (λ ≥ 0.9 or K ≥ 1), and bold indicates P < 0.01.
