# Supplementary material for: Global phylogeny and taxonomy of Artemisia
Source: Nat Commun. 2025 Oct 8;16:8648. doi: 10.1038/s41467-025-64039-0 (PMC12508166; doi:10.1038/s41467-025-64039-0)
Supplement: Supplementary file 7 — Supplementary Data 4 [file 41467_2025_64039_MOESM7_ESM.xlsx]

## Sheet: Quantitative characters
characters	plant_height	capitulum_diameter	number_of_leaf_segment_pairs	leaf_area	leaf_size	leaf_length_width_ratio	leaf_segment_length	leaf_segment_width
character States	height (cm)	capitula_diameter (mm)	number_of_leaf_segment_pairs	leaf_area (mm²)	leaf_size (mm²)	leaf_length_width_ratio	leaf_segment_length (mm)	leaf_segment_width (mm)
Artemisia_knorringiana	12	2	2	31	112.5	1.5	3	0.5
Artemisia_fulvella	40	2	3	29.6667	150	2	3	0.5
Artemisia_kurramensis	60	2.5	3	24	187.5	2.5	3	0.5
Artemisia_korovinii	25	2	2	54	150	3.125	3	0.5
Artemisia_rhodantha	20	2	4	81	150	3.125	3	0.5
Artemisia_kemrudica	35	2	3	32	112.5	1.5	3.5	0.5
Artemisia_glaucina	60	2	4	32.6667	178.125	2.63158	3.5	0.5
Artemisia_saissanica	50	2	3	116.667	225	3	3.5	0.5
Artemisia_kandaharensis	90	2	4	33	150	2	5	0.5
Artemisia_vachanica	35	2	4	103.333	175	2	5	0.5
Artemisia_karatavica	60	2	4	55.6667	337.5	2	5	0.5
Artemisia_korshinskyi	45	2.5	4	57	187.5	2.5	5	0.5
Artemisia_lehmanniana	40	2.5	4	61.3333	187.5	2.5	5	0.5
Artemisia_lessingiana	30	2.5	4	62.6667	225	3	5	0.5
Artemisia_capillaris	120	1.75	3	98	656.25	1.4	10	0.5
Artemisia_spinescens	50	2.5	2	23.6667	75	1	3	0.8
Artemisia_leucotricha	35	3	4	49.6667	112.5	1.5	4	0.8
Artemisia_tenuisecta	60	3	3	93	412.5	0.727273	5	0.8
Artemisia_scoparia	130	1.25	2	85.3333	375	1.25	5	0.8
Artemisia_turanica	60	2.25	3	66	225	1.33333	5	0.8
Artemisia_limosa	28	4.5	2	27	281.25	1.66667	5	0.8
Artemisia_saharae	35	2.5	3	70.3333	178.125	2.63158	8	0.8
Artemisia_morrisonensis	60	1.75	3	107.333	1050	0.875	10	0.8
Artemisia_marschalliana	70	2	2	189.667	1950	1.625	15	0.8
Artemisia_lucentica	60	4.5	2	10	18.75	1	1	1
Artemisia_argentea	20	4.5	1	19.3333	30.375	2	1	1
Artemisia_nuttallii	20	4.5	1	19.3333	30.375	2	1	1
Artemisia_nova	80	3.5	1	19.3333	36.25	2.85714	1	1
Artemisia_rothrockii	50	5	1	28.3333	56.25	3	1	1
Artemisia_spiciformis	80	2	1	153.333	262.5	3.5	1	1
Artemisia_tridentata	200	2.25	1	48.3333	120	10	1	1
Artemisia_judaica	80	4.5	2	48.3333	164.062	0.714286	2	1
Artemisia_reptans	30	5	2	11.3333	18.75	1	2	1
Artemisia_melanolepis	30	6.5	2	21.3333	168.75	1	2	1
Artemisia_dalailamae	20	3.5	2	13	63.75	1.17647	2	1
Artemisia_brevifolia	40	2	3	40	112.5	1.5	2	1
Artemisia_sieberi	35	3.5	3	32	63	1.71429	2	1
Artemisia_assurgens	50	2.5	3	64.6667	120	2.5	2	1
Artemisia_blepharolepis	60	1.75	6	70.3333	113.438	5	2	1
Artemisia_santolina	70	2	6	136.667	375	5	2	1
Ajaniopsis_penicilliformis	10	4	3	18.3333	164.062	0.714286	3	1
Artemisia_senjavinensis	10	4	2	11.3333	18.75	1	3	1
Artemisia_caespitosa	20	3.5	1	12.6667	75	1	3	1
Artemisia_granatensis	18	7	2	35.6667	168.75	1	3	1
Artemisia_incana	40	4	2	42	300	1	3	1
Artemisia_glabella	35	2.5	2	15.6667	107.25	1.18182	3	1
Artemisia_minor	15	7.5	3	30	50.625	1.2	3	1
Artemisia_kermanensis	40	1.75	3	25	123.75	1.36364	3	1
Artemisia_borotalensis	25	1.75	3	78.3333	123.75	1.36364	3	1
Artemisia_compacta	40	2.5	4	131.667	412.5	1.375	3	1
Artemisia_kaschgarica	35	2.5	3	37.6667	164.062	1.4	3	1
Artemisia_constricta	3	5	1	13.6667	112.5	1.5	3	1
Artemisia_woodii	50	5	4	19.3333	112.5	1.5	3	1
Artemisia_minchunensis	50	2.25	3	27.6667	112.5	1.5	3	1
Artemisia_camelorum	30	2	3	41	112.5	1.5	3	1
Artemisia_araxina	35	2	3	46	112.5	1.5	3	1
Artemisia_oliveriana	40	1.75	3	60.6667	450	1.5	3	1
Artemisia_aucheri	40	2.5	3	54.6667	450	1.5	3	1
Artemisia_pontica	60	2.75	4	169	590.625	1.55556	3	1
Artemisia_inculta	50	1.25	3	47.3333	75	1.5625	3	1
Artemisia_chamaemelifolia	70	3.5	3	97.6667	360.938	1.57143	3	1
Artemisia_brachyloba	50	3	3	248.333	393.75	1.71429	3	1
Artemisia_heptapotamica	40	2	3	26.6667	210.938	1.8	3	1
Artemisia_sawanensis	60	1.5	4	96.3333	843.75	1.8	3	1
Artemisia_herbaalba	60	2	3	7.33333	37.5	2	3	1
Artemisia_genipi	25	4.5	1	17.3333	37.5	2	3	1
Artemisia_gracilescens	35	1.5	3	24	150	2	3	1
Artemisia_eremophila	30	2	3	29	150	2	3	1
Artemisia_kopetdaghensis	40	2.5	3	37	150	2	3	1
Artemisia_arenicola	40	2	3	40.6667	150	2	3	1
Artemisia_albicaulis	35	1.75	3	44	150	2	3	1
Artemisia_algeriensis	40	1.75	3	46.3333	337.5	2	3	1
Artemisia_cina	35	2	3	49.6667	337.5	2	3	1
Artemisia_semiarida	30	2	4	50.3333	337.5	2	3	1
Artemisia_elongata	30	2	3	58.3333	337.5	2	3	1
Artemisia_ciniformis	45	2	3	116	337.5	2	3	1
Artemisia_porrecta	70	2	3	124	600	2	3	1
Artemisia_aralensis	50	2.5	3	49.3333	225	2.08333	3	1
Artemisia_santonicum	60	2	3	78	225	2.08333	3	1
Artemisia_skorniakovii	25	2	4	153.333	275	2.08333	3	1
Artemisia_caerulescens	60	2.5	3	70.3333	118.75	2.14286	3	1
Artemisia_terraealbae	30	2.25	3	23.3333	135	2.22222	3	1
Artemisia_norvegica	40	3.5	3	352.333	1575	2.33333	3	1
Artemisia_pygmaea	10	3.5	3	19	30	2.5	3	1
Artemisia_xerophytica	80	4	3	43.3333	66.875	2.5	3	1
Artemisia_kochiiformis	60	2.5	3	27.3333	187.5	2.5	3	1
Artemisia_lagopus	20	3.5	2	46.3333	270	2.5	3	1
Artemisia_fragrans	50	2.25	3	31.6667	178.125	2.63158	3	1
Artemisia_atlantica	50	2.5	2	49	112.5	2.66667	3	1
Artemisia_halophila	40	2	3	25.3333	225	3	3	1
Artemisia_pauciflora	50	2	4	33.6667	225	3	3	1
Artemisia_lercheana	35	2	3	43	225	3	3	1
Artemisia_glomerata	15	4	2	17.3333	90	3.33333	3	1
Artemisia_albicans	60	3	1	35.3333	140.625	3.33333	3	1
Artemisia_issykkulensis	40	1.25	3	19.3333	65.625	3.5	3	1
Artemisia_frigida	60	2.75	2	31.3333	99.1875	1	4	1
Artemisia_pedatifida	15	3.5	3	31.6667	300	1	4	1
Artemisia_davazamczii	50	4.5	3	48.3333	300	1	4	1
Artemisia_diffusa	60	2.5	3	63	468.75	1	4	1
Artemisia_sodiroi	35	3	3	132.667	468.75	1	4	1
Artemisia_klotzschiana	45	3	3	184.667	468.75	1	4	1
Artemisia_adamsii	40	3	3	176	675	1	4	1
Artemisia_younghusbandii	25	3.5	3	21	36.5625	1.15385	4	1
Artemisia_ferganensis	50	2.25	4	43.6667	123.75	1.36364	4	1
Artemisia_grenardii	20	2.5	4	10.3333	19.5	1.625	4	1
Artemisia_rupestris	50	5.5	6	114.667	426.562	1.85714	4	1
Artemisia_barrelieri	60	2.5	3	14	37.5	2	4	1
Artemisia_fedorovii	40	2.5	3	56	337.5	2	4	1
Artemisia_bicolor	50	2	3	212.333	337.5	2	4	1
Artemisia_baldshuanica	70	2.5	3	57	600	2	4	1
Artemisia_potentilloides	30	8	3	90.3333	600	2	4	1
Artemisia_capitata	20	2.5	1	81.3333	168.75	2.25	4	1
Artemisia_namanganica	60	2	3	21	187.5	2.5	4	1
Artemisia_dzevanovskyi	60	2	4	96	187.5	2.5	4	1
Artemisia_baxoiensis	50	3.5	3	33.3333	112.5	2.66667	4	1
Artemisia_balchanorum	50	2	3	50.6667	225	3	4	1
Artemisia_nutans	50	2	3	62.6667	225	3	4	1
Artemisia_alaskana	30	7	1	150.667	275	3	4	1
Artemisia_vallesiaca	50	2.25	3	85.6667	262.5	3.5	4	1
Artemisia_globosoides	35	1.5	2	11.6667	48	1	5	1
Artemisia_glacialis	18	5	2	50.6667	168.75	1	5	1
Artemisia_kuschakewiczii	12	2.75	2	61.3333	168.75	1	5	1
Artemisia_gansuensis	40	2	2	75	675	1	5	1
Artemisia_obtusiloba	35	2.5	2	32.6667	107.25	1.18182	5	1
Artemisia_demissa	20	1.75	2	22.3333	98.4375	1.19048	5	1
Artemisia_kitadakensis	30	5	2	54.6667	360	1.2	5	1
Artemisia_hancei	50	1.75	2	22.3333	89.0625	1.31579	5	1
Artemisia_spicigera	60	2.25	3	48.6667	225	1.33333	5	1
Artemisia_nitida	40	6	2	94.6667	900	1.33333	5	1
Artemisia_fedtschenkoana	35	1.75	3	47.6667	253.125	1.5	5	1
Artemisia_duthreuilderhinsi	30	3	2	58.6667	450	1.5	5	1
Artemisia_anethoides	60	1.75	2	112.333	450	1.5	5	1
Artemisia_wellbyi	100	2.25	3	92	195	1.53846	5	1
Artemisia_austriaca	50	1.5	2	53.3333	360.938	1.57143	5	1
Artemisia_alba	100	3.5	3	220.667	1443.75	1.57143	5	1
Artemisia_xigazeensis	40	2	3	90.3333	187.5	1.6	5	1
Artemisia_leucodes	60	2	3	25	1125	1.66667	5	1
Artemisia_dumosa	60	2	3	48.6667	150	2	5	1
Artemisia_czukavinae	60	2	3	62.6667	150	2	5	1
Artemisia_ramosa	60	2	3	98.3333	225	2	5	1
Artemisia_pewzowi	50	1.5	2	47	337.5	2	5	1
Artemisia_sublessingiana	60	1.5	3	102	337.5	2	5	1
Artemisia_finita	60	2	3	102	337.5	2	5	1
Artemisia_globosa	60	2	2	104.667	337.5	2	5	1
Artemisia_depauperata	18	3.5	3	104.667	337.5	2	5	1
Artemisia_ghoratensis	75	2	4	105	337.5	2	5	1
Artemisia_tectimundi	60	1.5	4	124.333	337.5	2	5	1
Artemisia_glanduligera	60	2	4	124.333	337.5	2	5	1
Artemisia_samoiedorum	20	8	2	89	600	2	5	1
Artemisia_turcomanica	60	1.5	3	88.3333	600	2	5	1
Artemisia_taurica	40	2	3	131.667	600	2	5	1
Artemisia_dolosa	40	2.5	3	363	600	2	5	1
Artemisia_schmidtiana	60	5.5	2	84.6667	675	2.25	5	1
Artemisia_schrenkiana	50	1.25	2	131.333	675	2.25	5	1
Artemisia_macrocephala	30	7.5	2	39.3333	281.25	2.4	5	1
Artemisia_mongolorum	80	2	4	189.333	450	2.66667	5	1
Artemisia_richardsoniana	60	2.5	3	199	1800	2.66667	5	1
Artemisia_codringtonii	35	5.5	2	175.333	1800	2.66667	5	1
Artemisia_congesta	65	4	3	115	1012.5	2.8	5	1
Artemisia_pectinata	40	2.5	6	37.3333	126.562	3	5	1
Artemisia_dubjanskyana	30	2	3	39	225	3	5	1
Artemisia_quettensis	30	2	3	59.6667	225	3	5	1
Artemisia_nitrosa	50	2	3	78.3333	225	3	5	1
Artemisia_flava	17	4.5	2	193	506.25	3	5	1
Artemisiella_stracheyi	50	6.5	6	418.667	725	7	5	1
Artemisia_jacutica	40	7	2	54.6667	281.25	2.4	6	1
Artemisia_tripartita	150	2.25	1	33.3333	120	10	7	1
Artemisia_saposhnikovii	40	2.25	3	34.6667	225	1.33333	8	1
Artemisia_splendens	25	6	2	64.3333	360.938	1.57143	8	1
Artemisia_pubescens	60	1.75	3	244.333	1546.88	2.72727	8	1
Artemisia_zhaodongensis	60	1.75	2	356	2700	1	10	1
Artemisia_nakaii	60	3	2	356	2700	1	10	1
Ajania_parviflora	25	2	1	42	375	1.25	10	1
Artemisia_molinieri	80	3.5	3	194	1312.5	1.42857	10	1
Artemisia_nesiotica	60	4.5	2	64.6667	450	1.5	10	1
Artemisia_aurata	50	2.5	3	106	2031.25	1.66667	10	1
Artemisia_niitakayamensis	20	3	2	113	337.5	2	10	1
Artemisia_huguetii	60	2.25	2	134	337.5	2	10	1
Artemisia_abrotanum	130	3.5	3	490	775	2	10	1
Artemisia_simplex	8	6	1	32	120	2.5	10	1
Artemisia_californica	250	4.5	2	73	650	2.5	10	1
Artemisia_szowitziana	100	2	4	235.667	2000	2.5	10	1
Artemisia_quinqueloba	75	2.5	3	185	1800	2.66667	10	1
Artemisia_angustissima	50	1.25	2	239.667	429.688	1	12	1
Artemisia_halodendron	80	3.5	2	88.3333	1518.75	1	15	1
Artemisia_mauiensis	60	5	2	1298	2700	1	15	1
Artemisia_oxycephala	80	2	2	58	656.25	1.4	15	1
Artemisia_ordosica	100	2	2	93.3333	1125	1.66667	15	1
Artemisia_palustris	40	3	3	206	3187.5	1.7	15	1
Artemisia_arenaria	75	3	2	229.667	600	2	15	1
Artemisia_filifolia	180	1.75	2	65.6667	1125	2.4	15	1
Artemisia_wudanica	200	4.5	3	125	1306.25	1.85714	20	1
Artemisia_anethifolia	50	2.5	2	254.667	562.5	1.875	20	1
Artemisia_bargusinensis	50	3.5	2	168	2343.75	5	20	1
Artemisia_albicerata	65	2	2	99.6667	1912.5	1.41176	30	1
Artemisia_sibirica	60	4.5	6	122.667	5250	3.63636	30	1
Artemisia_persica	50	3	3	271.333	656.25	1.4	3	1.5
Artemisia_argyrophylla	50	5.5	2	35.6667	71.6875	1	4	1.5
Artemisia_alpina	20	4	2	23.3333	99.1875	1	4	1.5
Artemisia_atrata	40	4	6	531.667	2671.88	1.57895	4	1.5
Artemisia_insipida	70	4	6	698.333	1837.5	2	4	1.5
Artemisia_papposa	45	3.75	1	27.6667	111.562	2.05882	4	1.5
Artemisia_magellanica	40	4	3	86.3333	450	2.66667	4	1.5
Artemisia_borealis	25	3.5	2	113	1012.5	2.8	4	1.5
Artemisia_globularia	17	4	2	121.333	190	3.33333	4	1.5
Artemisia_pattersonii	20	6	1	28.6667	75	4	4	1.5
Artemisia_scopulorum	25	6	3	181.333	600	2	5	1.5
Artemisia_densifolia	60	1.75	3	57.3333	178.125	2.63158	5	1.5
Artemisia_eranthema	35	5.5	3	91.6667	1500	2.66667	5	1.5
Artemisia_monosperma	80	3.5	2	39.3333	65	3.75	5	1.5
Artemisia_eriocarpa	70	4.5	3	72.3333	1312.5	11.2	5	1.5
Artemisia_rutifolia	120	5	2	70.3333	202.5	0.833333	6	1.5
Artemisia_klementzae	60	2.5	2	83	675	1	6	1.5
Artemisia_pedemontana	30	5	2	39.6667	225	1.33333	6	1.5
Artemisia_echegarayi	100	4	2	37.3333	150	2	6	1.5
Artemisia_pycnocephala	70	3.75	2	320	2400	2	6	1.5
Artemisia_umbelliformis	25	4	2	30.3333	225	3	6	1.5
Artemisia_aschurbajewi	40	4	3	83	375	1.25	7	1.5
Artemisia_maritima	60	2.5	4	181.333	281.25	1.66667	7	1.5
Artemisia_xanthochroa	80	2.5	3	92.6667	600	2	7	1.5
Artemisia_sphaerocephala	150	3.5	2	104.667	1031.25	1.81818	8	1.5
Artemisia_afra	200	3.5	4	654	1125	1.66667	10	1.5
Artemisia_arbuscula	50	3	1	55.6667	87.0625	1.85714	10	1.5
Artemisia_gmelinii	40	3.5	4	178	337.5	2	10	1.5
Artemisia_martirensis	20	6	1	70	116.25	3	10	1.5
Artemisia_bigelovii	40	2.5	1	34.3333	75	4	10	1.5
Artemisia_campestris	60	2	3	399	1546.88	1.46667	15	1.5
Artemisia_macilenta	70	1.25	2	290.667	1125	1.66667	15	1.5
Artemisia_macrantha	120	5	3	875.333	2100	1.75	15	1.5
Artemisia_deserti	60	2	1	25.6667	60	5	2	2
Artemisia_mendozana	60	4	1	25.3333	225	1.33333	3	2
Artemisia_juncea	40	3.25	1	31.3333	225	1.33333	4	2
Artemisia_furcata	35	5	2	196.333	918.75	1	5	2
Artemisia_mairei	60	1.75	2	54	253.125	1.5	5	2
Artemisia_laciniata	70	2.5	6	783	2671.88	1.57895	5	2
Artemisia_campbellii	35	3.5	3	393	627.5	1.625	5	2
Artemisia_ledebouriana	40	3.5	3	288.333	1575	1.71429	5	2
Artemisia_comaiensis	30	3.5	3	229	525	1.75	5	2
Artemisia_hololeucae	30	4.5	2	149.333	310.938	1.8	5	2
Artemisia_rubiginosa	55	2.5	1	33.6667	165	1.81818	5	2
Artemisia_karavajevii	100	4	3	263	1312.5	2.8	5	2
Artemisia_carruthii	40	2.75	3	53	225	3	5	2
Artemisia_kruhsiana	30	7	1	144.667	225	3	5	2
Artemisia_brachanthemoides	50	3.5	1	31	75	4	5	2
Artemisia_czekanowskiana	35	5.5	2	57.6667	900	1.33333	6	2
Artemisia_songarica	80	1.75	2	107.333	450	1.5	6	2
Artemisia_punctigera	40	6	4	315	1800	2.66667	6	2
Artemisia_haussknechtii	60	3.5	2	128	295.312	0.777778	8	2
Artemisia_aksaiensis	40	7	3	304	485	0.8	8	2
Artemisia_annua	200	2	3	513.667	1500	1.25	8	2
Artemisia_sinanensis	50	12	6	592	2100	1.75	8	2
Artemisia_freyniana	35	2.5	3	144.667	306.25	2.27273	8	2
Artemisia_arctica	40	6	2	318.333	1575	2.33333	8	2
Artemisia_arctisibirica	40	5.5	4	282.333	750	2.5	8	2
Artemisia_caruifolia	150	3.75	3	712.333	2812.5	2.66667	8	2
Artemisia_tomentella	60	1.5	4	247	656.25	2.85714	8	2
Artemisia_prattii	50	2.75	2	111.333	421.875	1.11111	10	2
Artemisia_nanschanica	20	7.5	3	53	115.625	1.2	10	2
Artemisia_sericea	35	5.5	2	106.333	900	1.33333	10	2
Artemisia_forrestii	75	2.25	2	84	548.438	1.44444	10	2
Artemisia_copa	100	4	0	18.1	150	2	10	2
Artemisia_inaequifolia	40	4	0	85.3333	337.5	2	10	2
Artemisia_armeniaca	100	3.5	6	1423	2709.38	2	10	2
Artemisia_pycnorrhiza	18	3.25	2	189.333	450	2.66667	10	2
Artemisia_trautvetteriana	65	2	3	378.333	1800	2.66667	10	2
Artemisia_pancicii	70	5.5	5	366.667	3600	3	10	2
Artemisia_absinthium	150	3	3	1566.33	2812.5	1.5	12	2
Artemisia_fukudo	90	2	2	1001.33	1875	1	15	2
Artemisia_desertorum	125	5	2	53.6667	787.5	1.16667	15	2
Artemisia_arborescens	100	6.5	2	908	1500	1.25	15	2
Artemisia_implicata	60	2	2	63.3333	112.5	16.6667	15	2
Artemisia_kelleri	60	2	2	115.333	262.5	16.6667	15	2
Artemisia_australis	70	2.5	3	2054.67	3600	1.33333	20	2
Artemisia_biennis	80	3	4	1836	4312.5	2.3	20	2
Artemisia_tournefortiana	150	1.75	4	1945	4312.5	2.3	20	2
Artemisia_salsoloides	30	2.75	1	59.6667	560	2.5	20	2
Artemisia_hedinii	60	4	4	1199.67	2475	4.36364	20	2
Artemisia_jordanica	80	2.5	0	87	157.5	10	30	2
Artemisia_pannosa	28	2.5	2	470	2100	1.75	5	3
Artemisia_parviflora	60	1.5	1	214.333	459.375	2	5	3
Artemisia_chinensis	40	7	1	88	151.25	6.66667	5	3
Artemisia_lagocephala	80	5	1	342.667	579.375	6.92308	5	3
Artemisia_tanacetifolia	70	2.5	6	1473.67	2671.88	1.57895	6	3
Artemisia_mattfeldii	50	3.5	3	559.667	1312.5	1.42857	8	3
Artemisia_subarctica	40	6	2	318.333	1575	2.33333	8	3
Artemisia_thuscula	70	5	2	425.667	675	1	10	3
Artemisia_littoricola	100	2	2	418	1200	1	10	3
Artemisia_lancea	150	1.25	3	398	975	1.23077	10	3
Artemisia_eriopoda	80	2	2	413	1912.5	1.41176	10	3
Artemisia_chingii	140	1.75	2	625.667	1056.25	1.41667	10	3
Artemisia_oelandica	70	5	6	575	7200	1.5	10	3
Artemisia_flaccida	75	3	4	299.333	2362.5	1.55556	10	3
Artemisia_stechmanniana	70	6	4	428	979.688	1.72727	10	3
Artemisia_vestita	120	3	4	454.667	979.688	1.72727	10	3
Artemisia_abaensis	120	1.75	3	682	2100	1.75	10	3
Artemisia_franserioides	120	2	3	1207	2100	1.75	10	3
Artemisia_latifolia	70	4	6	849	3375	1.8	10	3
Artemisia_manshurica	80	1.75	2	276.333	475	5	10	3
Artemisia_michauxiana	100	3.5	2	440	1800	1.5	15	3
Artemisia_packardiae	50	3.5	2	292.333	600	2	15	3
Artemisia_remotiloba	70	6	5	1476	5400	2	15	3
Artemisia_tilesii	60	3.75	2	669	1050	3.5	15	3
Artemisia_woltonii	60	2.75	2	200	328.438	1.36364	20	3
Artemisia_tridactyla	60	3.5	1	311.333	843.75	1.8	20	3
Artemisia_giraldii	120	1.75	0	120.667	262.5	6	30	3
Artemisia_dracunculus	150	2.25	0	158.333	297.812	23	50	3
Artemisia_japonica	130	2	1	564.667	943.75	2.22222	5	4
Artemisia_nujianensis	20	2.5	2	166.667	281.25	1.66667	8	4
Artemisia_phyllobotrys	100	2.25	2	434.667	732.812	1.66667	8	4
Artemisia_smithii	60	8	3	496.333	1500	1.25	10	4
Artemisia_viscidissima	80	3.5	3	1096.67	3600	1.33333	10	4
Artemisia_medioxima	125	5	5	1315.67	2100	1.5	10	4
Artemisia_vexans	50	4.5	3	906.667	1481.25	1.66667	10	4
Artemisia_tainingensis	50	3.5	3	903.333	1381.25	1.66667	10	4
Artemisia_tangutica	90	3.5	3	1027	4500	1.66667	10	4
Artemisia_ruthiae	60	4	1	193	600	2	10	4
Artemisia_maximovicziana	125	5	6	1527.67	5400	2	10	4
Ajania_quercifolia	150	5.5	3	399	1687.5	2.5	10	4
Artemisia_moorcroftiana	70	4.5	2	571.333	1500	3.2	10	4
Artemisia_porteri	14	3.5	1	183.333	337.188	1	20	4
Artemisia_kauaiensis	60	3.5	2	1381.33	2700	1	20	4
Artemisia_mongolica	120	1.75	3	719	2625	1.4	20	4
Artemisia_rubripes	180	1.25	3	1440	5250	1.42857	20	4
Artemisia_roxburghiana	120	2.5	4	1279	3000	1.6	20	4
Artemisia_kotuchovii	70	3.5	1	309	843.75	1.8	20	4
Artemisia_cana	150	3.5	0	168.667	450	1.66667	40	4
Artemisia_longifolia	100	4	0	605	950	10	50	4
Artemisia_subulata	120	3.5	0	322	928.125	2.44444	70	4
Artemisia_siensis	120	4	3	671.333	2250	1.2	10	5
Artemisia_koidzumii	70	5	2	540	1800	1.5	10	5
Artemisia_yunnanensis	90	2.25	3	522.667	1125	1.66667	10	5
Artemisia_yongii	50	3.5	3	564	900	2	10	5
Artemisia_brachyphylla	70	3.25	1	869.667	1650	1.375	15	5
Artemisia_phaeolepis	40	6	7	291	1350	2	15	5
Artemisia_ludoviciana	80	3	2	570	1054.69	2.77778	15	5
Artemisia_rosthornii	80	1.75	4	1075	1850	1.375	20	5
Artemisia_qinlingensis	150	3.5	4	1449.67	2625	1.4	20	5
Artemisia_orientaliyunnanensis	100	2	4	990.333	1800	1.5	20	5
Artemisia_occidentalisichuanensis	150	2	4	913.333	1687.5	1.6	20	5
Artemisia_orientalihengduangensis	120	3.5	4	771.333	1325	1.66667	20	5
Artemisia_fulgens	150	2.5	3	290.667	1584.38	2	20	5
Artemisia_gorgonum	60	4	2	1306.67	2400	2	20	5
Artemisia_integrifolia	80	3.5	2	1052	1623.12	16.6667	20	5
Artemisia_kanashiroi	60	2.25	2	789	1288.75	1	30	5
Artemisia_sichuanensis	150	3.5	2	1650.33	5400	1.125	30	5
Artemisia_lavandulifolia	150	1.5	3	459.333	975	1.23077	30	5
Artemisia_selengensis	150	2.25	2	571.667	5000	1.25	30	5
Artemisia_shennongjiaensis	200	1.75	2	1788.33	4143.75	1.30769	30	5
Artemisia_gilvescens	150	2.5	3	1545.33	2625	1.4	30	5
Artemisia_opulenta	160	2.65	3	1147.33	3881.25	1.56522	30	5
Artemisia_vulgaris	160	2.65	3	1218	3881.25	1.56522	30	5
Artemisia_daghestanica	50	1.75	0	152.667	275	6	30	5
Artemisia_palmeri	350	3	2	1340	9000	1.2	40	5
Stilpnolepis_centiflora	40	14	0	146.333	225.5	10	50	5
Artemisia_glauca	70	1.75	0	173.667	275	17.5	70	5
Artemisia_atrovirens	100	2.5	2	644	6000	1.25	20	6
Artemisia_simulans	120	2.25	3	726.333	2250	1.2	20	7
Artemisia_nilagirica	120	2	1	289.333	2250	1.2	20	8
Artemisia_thellungiana	70	2.75	3	1430	5700	1.1875	30	8
Artemisia_yadongensis	70	2	2	1260.67	2193.75	1.44444	30	8
Artemisia_umbrosa	95	2.25	0	448	4562.5	1.78571	60	8
Ajania_potaninii	70	2.75	0	148.667	275	1.33333	12	10
Artemisia_imponens	100	3.5	2	794	2250	1.2	15	10
Artemisia_stelleriana	55	5	2	472.333	843.75	2.22222	20	10
Artemisia_argyi	250	2.75	2	1910.67	2981.25	1.18182	30	10
Artemisia_robusta	200	4.25	1	1732.67	12337.5	1.19149	30	10
Artemisia_velutina	100	1.75	2	1455	2250	1.2	30	10
Artemisia_verbenacea	70	2	3	1200.67	1900	1.25	30	10
Artemisia_igniaria	120	3	3	2198	4725	1.28571	30	10
Artemisia_calophylla	200	2.25	2	2321	3825	1.41667	30	10
Artemisia_verlotiorum	100	2.25	2	1848.67	3712.5	1.63636	30	10
Artemisia_stolonifera	200	3.5	2	2396	3712.5	1.63636	30	10
Artemisia_austroyunnanensis	200	2.25	1	1445.33	3918.75	1.72727	30	10
Artemisia_tafelii	60	4.5	2	1645	2700	1.77778	30	10
Artemisia_occidentalisinensis	150	2.5	3	1273	1984.38	2	30	10
Artemisia_sylvatica	130	1.75	2	2301.67	7762.5	1.27778	40	10
Artemisia_princeps	150	2	2	1805	4050	1.5	40	10
Artemisia_myriantha	120	2	2	1443.33	7200	1.5	40	10
Artemisia_indica	150	2	2	1743.33	7200	1.5	40	10
Artemisia_montana	200	2.5	2	1439.67	12100	1.58333	40	10
Artemisia_viridisquama	200	2	2	1377.67	3600	1.33333	50	10
Artemisia_speciosa	80	6	3	1488.67	3000	1.6	30	15
Artemisia_erlangshanensis	150	3.5	2	2243.33	5400	1.125	40	15
Artemisia_emeiensis	120	1.5	2	1246.67	10250	1.5	40	15
Artemisia_deversa	100	2	1	2988	7800	1.625	40	15
Artemisia_dubia	120	1.75	1	2036.33	3187.5	1.7	40	15
Artemisia_serrata	100	4	0	814.333	1500	5	70	15
Artemisia_sieversiana	150	5	3	1587.67	3825	1.41667	30	20
Artemisia_shangnanensis	150	6	3	1146	1883.75	1.8	30	20
Artemisia_zayuensis	200	2.75	2	1723.67	8437.5	1.38889	40	20
Artemisia_lactiflora	200	2	3	1823.67	8437.5	1.38889	40	20
Artemisia_incisa	150	3	3	1157	1800	1.5	40	20
Artemisia_pedunculosa	40	3.5	0	758	1300	3	50	20
Nipponanthemum_nipponicum	50	20	0	878	1400	3	60	20
Artemisia_suksdorfii	170	2.25	0	1306	2250	3.33333	60	20
Artemisia_viridissima	140	2.5	0	986.333	1968.75	4.2	70	20
Artemisia_keiskeana	100	3.25	0	977.333	1534.38	2	50	30
Artemisia_douglasiana	180	1.25	0	1118	6750	2.5	100	30
Artemisia_anomala	150	2.25	0	2433	4000	3	100	30
Artemisia_monophylla	100	2.5	0	1389.67	2250	3.33333	100	30
