# Supplementary material for: Global phylogeny and taxonomy of Artemisia
Source: Nat Commun. 2025 Oct 8;16:8648. doi: 10.1038/s41467-025-64039-0 (PMC12508166; doi:10.1038/s41467-025-64039-0)
Supplement: Supplementary file 8 — Supplementary Data 5 [file 41467_2025_64039_MOESM8_ESM.xlsx]

## Sheet: Sheet1
Species	Corolla shape of disk floret	Corolla shape of marginal floret	Style morphology of disk floret	Style morphology of marginal floret	Shape of anther apical appendage	Shape of anther thecal base	Shape of anther collar	Voucher/collection	Region of origin/Country	Herbarium
	1-Tubular. 2-Cup-shaped tubular. 3-Campanulate tubular.	1-Filiform. 2-Narrow tubular. 3-Conical. 4-ligulate.	1-Undivided. 2-Bifid, apex truncate. 3-Bifid, apex acute.	1-Apex acute. 2-Apex retuse	1-Attenuate. 2-Acute. 3-Oblong.	1-Obtuse. 2-Sagittate. 3-Tailed	1- Oblong. 2-Balusterform
Artemisia palustris	3	2	2	1	2	2	1	B.H. Jiao and S.Q. Zhao 134	China	PE
Artemisia rubiginosa	1	2	2	1	3	1	1	T.N.Liou 3898	China	PE
Artemisia brachanthemoides	1	2	2	1	3	1	2	Y.N. Tian 22153	China	PE
Artemisia salsoloides	1	2	2	1	3	1	2	V.Gladkova et T.Leonova 6397	Russian Federation	PE
Artemisia eriantha	2	2	2	2	2	1	1	Ullepitsch	Hungary	MW
Artemisia norvegica	2	2	2	2	2	2	2	G.T. Gao 7580	UK	PE
Artemisia subarctica	2	2	2	2	1	2	2	T.G. Elumeeva	Russian Federation	MW
Artemisia latifolia	3	2	2	2	2	3	1	J.H. Shen 799	Russia	PE
Artemisia medioxima	3	2	2	2	1	2	1	X.Y. Liu and F. Zhao 21439	China	PE
Artemisia phaeolepis	3	2	2	2	2	2	1	W.L.Chen et al. SRAE2005254	China	PE
Artemisia tanacetifolia	3	2	2	2	2	1	1	J.H. Shen 571	Russia	PE
Artemisia sibirica	3	2	2	2	2	3	1	B.H. Jiao and J.Y. Zheng XM1071	China	PE
Artemisia remotiloba	3	2	2	2	1	2	2	HDH_2129	Russia	LE
Artemisia keiskeana	1	2	3	2	1	2	1	J.Y. Zheng NE 010	China	PE
Artemisia dracunculus	3	3	1	1	1	2	1	B. Nie and L. Song XM1395	China	PE
Artemisia dubia	3	3	1	1	1	3	1	B.H. Jiao 074	China	PE
Artemisia giraldii	3	3	1	1	3	2	1	H. Yan and L. Song 240	China	PE
Artemisia glauca	3	3	1	1	2	1	1	J.H. Shen 664	Russia	PE
Artemisia nanschanica	3	3	1	1	2	2	2	B.H. Jiao and J.Y. Zheng144	China	PE
Artemisia tridactyla	3	2	1	1	1	2	1	B. Nie 1689	China	PE
Artemisia waltonii	3	3	1	2	2	2	2	G.J. Zhang and B.H. Jiao ZH306	China	PE
Artemisia angustissima	3	3	1	1	2	2	1	J.Y. Zheng NE 050	China	PE
Artemisia arenaria	1	3	1	1	1	2	1	Safronova, Irina Nikolayevna 746	Russia	LE
Artemisia duthreuil-de-rhinsi	3	3	1	1	3	3	1	Y.T. Zhang and K. Y. Lang 4312	China	PE
Artemisia eranthema	2	3	1	1	1	1	1	100-0384	Russia	LE
Artemisia eriocarpa	3	3	1	1	3	1	2	N.Belianina,G.Proskuriakova s.n.	Turkmenistan	PE
Artemisia eriopoda	3	3	1	1	1	3	2	B.H. Jiao 077	China	PE
Artemisia forrestii	3	3	1	1	1	2	1	J.Y. Zheng NS 036-17	China	PE
Artemisia halodendron	3	3	1	1	2	3	2	J.Y. Zheng NE 005	China	PE
Artemisia hancei	3	3	1	1	2	3	2	J.Y. Zheng NS 074-11	China	PE
Artemisia japonica	3	3	1	1	2	2	1	J.Y. Zheng NE 056	China	PE
Artemisia kuschakewiczii	3	3	1	1	2	2	1	S.Ikonnikov 15350	Russia	PE
Artemisia littoricola	3	3	1	1	2	2	1	E. Taquet 1008	Korea	LE
Artemisia macilenta	3	2	1	1	1	1	2	B.H. Jiao and S.Q. Zhao 020	China	PE
Artemisia mairei	3	3	1	1	2	2	1	J.Y. Zheng NS 034-9	China	PE
Artemisia monosperma	3	3	1	1	3	3	2	BCN 14067	Egypt	LE
Artemisia ordosica	3	3	1	1	1	2	2	L.Song and H.H. Hu XM110	China	PE
Artemisia oxycephala	3	3	1	1	1	2	1	J.Y. Zheng NE 084-3	China	PE
Artemisia parviflora	3	3	1	1	2	1	1	B.H. Jiao and J.Y. Zheng532	China	PE
Artemisia pewzowi	3	3	1	1	2	3	1	B.H. Jiao ZH164	China	PE
Artemisia prattii	1	2	1	1	1	3	2	H. Yan and L. Song 219	China	PE
Artemisia pubescens	3	2	1	1	1	3	2	J.Y. Zheng NS 039	China	PE
Artemisia saposhnikovii	3	3	1	1	2	2	1	B.H. Jiao and J.Y. Zheng812-1	China	PE
Artemisia scoparia	3	3	1	1	1	1	1	B.H. Jiao and J.Y. Zheng813-1	China	PE
Artemisia songarica	2	2	1	2	1	2	2	L.Kuroczkina 4869	Russia	PE
Artemisia sphaerocephala	3	3	1	1	1	1	1	G.J. Zhang and B.H. Jiao ZH312	China	PE
Artemisia wellbyi	3	3	1	1	2	2	1	G.J. Zhang and B.H. Jiao ZH276	China	PE
Artemisia wudanica	3	3	1	1	2	2	2	J.Y. Zheng NE 004-6	China	PE
Artemisia xanthochroa	3	2	1	1	1	1	1	Губанов И. А.	Russia	MW
Artemisia xigazeensis	3	3	1	1	2	2	2	C.Y.Wu et al. 75-0736	China	PE
Artemisia campestris	3	3	1	1	2	3	2	J.H. Shen 846	Russia	PE
Artemisia capillaris	3	3	1	1	3	1	1	J.Y. Zheng NE 027	China	PE
Artemisia demissa	3	3	1	1	1	2	2	G.J. Zhang and B.H. Jiao ZH319	China	PE
Artemisia depauperata	3	3	1	1	2	2	2	B.H. Jiao and J.Y. Zheng819	China	PE
Artemisia desertorum	1	3	1	1	2	1	1	B.H. Jiao and J.Y. Zheng ZH691	China	PE
Artemisia dolosa	1	3	1	1	2	2	2	T.S.Elias et al. 4568	Russia	PE
Artemisia pectinata	2	1	2	2	1	2	1	B.H. Jiao and J.Y. Zheng ZH037	China	PE
Artemisia baxoiensis	2	2	2	2	2	1	1	B.H. Jiao and J.Y. Zheng671	China	PE
Artemisia hedinii	2	2	2	1	2	2	1	B.H. Jiao and J.Y. Zheng148	China	PE
Artemisia tournefortiana	2	2	2	1	1	2	1	T.N.Liou 6331	China	PE
Artemisia chinensis	2	1	2	2	2	1	2	Y.Tateishi J.Murata .Y.Endo et al 15202	China	PE
Artemisia australis	2	1	2	2	2	1	1	Hobbs H164	United States of America	LE
Artemisia abrotanum	1	2	2	1	3	1	1	A.N. Pusyrev	Kazakhstan	LE
Artemisia aksaiensis	3	2	2	1	2	3	1	Hexi 1563	China	PE
Artemisia alba	3	2	2	2	2	3	1	I. Gergely	Romania	MW
Artemisia brachyloba	3	2	2	2	2	1	1	Ximeng 9352	China	PE
Artemisia dalai-lamae	3	2	2	2	2	3	1	H. Yan and L. Song 320	China	PE
Artemisia freyniana	3	2	2	2	2	2	2	Ximeng 819	China	PE
Artemisia gmelinii	3	2	2	2	2	2	1	V. L. Komarov	Russia	LE
Artemisia hololeuca	1	2	2	2	2	1	1	A.K.Skvortsov s.n.	Russia	PE
Artemisia macrantha	3	2	2	2	2	1	1	N.Malzew 1226	Russia	PE
Artemisia persica	3	2	2	2	3	1	1	75-33	China	PE
Artemisia polybotryoidea	3	2	2	2	3	3	2	J.Y. Zheng XH155	China	PE
Artemisia pontica	3	2	2	2	2	1	1	G.T. Gao 5357	China	PE
Artemisia vestita	3	2	2	2	2	3	1	B.H. Jiao and J.Y. Zheng ZH099	China	PE
Artemisia annua	1	1	2	2	2	3	1	B.H. Jiao and S.Q. Zhao 231	China	PE
Artemisia caruifolia	1	1	2	2	2	3	1	J.H. Shen 957	China	PE
Artemisia anethifolia	1	3	2	2	1	3	1	C.Chen 204	China	PE
Artemisia anethoides	1	3	2	2	2	2	1	J.Y. Zheng NE 001	China	PE
Artemisia fauriei	1	3	2	2	2	3	1	T.N.Liou 8432	China	PE
Artemisia fukudo	1	3	2	2	2	3	1	J.H. Shen 888	China	PE
Artemisia nakaii	1	3	2	2	2	2	1	C.Chen 197	China	PE
Artemisia albicaulis	2	NA	2	NA	3	3	1	Филатова Н.	Uzbekistan	MW
Artemisia amoena	2	NA	2	NA	3	3	2	Huanghe 8266	China	PE
Artemisia arenicola	2	NA	2	NA	3	3	2	100-114	Iran	LE
Artemisia caerulescens	2	NA	2	NA	3	1	2	hdh1711	Russia	LE
Artemisia camelorum	2	NA	2	NA	3	2	1	Павлов Н.	Kazakhstan	MW
Artemisia compacta	2	NA	2	NA	3	3	1	J.H. Shen 734	Russia	PE
Artemisia dubjanskyana	2	NA	2	NA	3	3	1	Ладыгина Г.	Kyrgyzstan	MW
Artemisia gracilescens	2	NA	2	NA	3	1	1	R.C. Qin 0630	China	PE
Artemisia kandaharensis	2	NA	2	NA	3	3	1	101-0786	Russia	LE
Artemisia kurramensis	2	NA	2	NA	3	3	1	M.Togasi 1672	Japan	PE
Artemisia lehmanniana	2	NA	2	NA	3	3	1	S.Ikonnikov 14877	Russia	PE
Artemisia lercheana	2	NA	2	NA	3	2	1	J.H. Shen 809	Russia	PE
Artemisia maritima	2	NA	2	NA	3	3	1	G.T. Gao 8265	China	PE
Artemisia minchunensis	2	NA	2	NA	3	3	1	T.N. Liou 3776	China	PE
Artemisia mongolorum	2	NA	2	NA	3	3	1	А.С. Ревушкин, Т.В. Ревушкина	Russia	MW
Artemisia nitrosa	2	NA	2	NA	3	2	1	Н.Ю. Степанова	Russian Federation	MW
Artemisia saharae	2	NA	2	NA	3	2	1	101-1787	Algeria	LE
Artemisia sawanensis	2	NA	2	NA	3	3	1	R.C. Qin 1768	China	PE
Artemisia schrenkiana	2	NA	2	NA	3	3	1	J.Y. Zheng XH 148	China	PE
Artemisia scopiformis	2	NA	2	NA	3	3	1	В. Кутьева	Kazakhstan	MW
Artemisia semiarida	2	NA	2	NA	3	3	1	J.Y. Zheng XH 174	China	PE
Artemisia sieberi	2	NA	2	NA	3	2	1	D. Melnikov	Russia	LE
Artemisia skorniakovii	2	NA	2	NA	3	2	1	S.S. Ikonnikov 15433	Tajikistan	LE
Artemisia sublessingiana	2	NA	2	NA	3	3	1	L.O. Alexandrovich	Russia	LE
Artemisia taurica	2	NA	2	NA	3	3	1	Сагалаев В. А.	Russia	MW
Artemisia terrae-albae	2	NA	2	NA	3	2	1	J.Y. Zheng XH 211	China	PE
Artemisia transiliensis	2	NA	2	NA	3	3	2	R.C. Qin 3109	China	PE
Artemisia turcomanica	2	NA	2	NA	3	3	1	N.V. Androssov	Turkmenistan	LE
Artemisia vallesiaca	2	NA	2	NA	3	3	2	100-1607	Russia	LE
Artemisia younghusbandii	1	2	2	1	3	1	1	B.H. Jiao and J.Y. Zheng ZH049	China	PE
Artemisia lagocephala	3	2	2	1	3	3	1	B.H. Jiao and S.Q. Zhao 131	China	PE
Artemisia rutifolia	3	2	2	1	3	3	2	J.Y. Zheng XH 254	China	PE
Artemisia filifolia	3	2	1	1	2	1	1	HDH 1827	USA	LE
Artemisia globularia	2	2	2	1	2	1	1	Воронова Т.	Russia	MW
Artemisia mendozana	1	2	2	2	3	2	2	101-1253	Argentina	LE
Artemisia nova	1	2	2	1	3	3	1	L.Shultz 22411	USA	PE
Artemisia scopulorum	2	2	2	1	2	1	1	Vanderhorst, JP 1092	USA	PE
Artemisia spinescens	3	2	1	2	1	1	1	HDH 1062	USA	LE
Artemisia tridentata	2	NA	2	NA	3	1	1	H. Ma616	USA	PE
Artemisia arbuscula	2	NA	2	NA	3	2	1	L.Shultz 10132	USA	PE
Artemisia blepharolepis	2	2	2	2	2	2	2	J.Y. Zheng XH 069	China	PE
Artemisia macrocephala	3	3	2	2	2	2	1	B.H. Jiao and J.Y. Zheng589	China	PE
Artemisia samoiedorum	3	3	2	2	2	1	2	А.П.Тыртиков	Russia	MW
Artemisia shangnanensis	3	3	2	2	2	1	2	B.H. Jiao and S.Q. Zhao 304	China	PE
Artemisia sieversiana	3	3	2	2	1	1	2	B.H. Jiao and S.Q. Zhao 134	China	PE
Artemisia succulenta	3	3	2	2	3	1	2	M. Sheludyakova	Russia	LE
Artemisia absinthium	3	3	2	1	2	2	2	G.T. Gao 5409	China	PE
Artemisia argentea	3	3	2	1	2	1	2	HDH 1244	Spain	LE
Artemisia leucodes	2	NA	2	NA	3	1	1	O. Linchevski et al. 3200	Kazakhstan	LE
Artemisia juncea	2	NA	2	NA	3	1	1	J.Y. Zheng XH 223	China	PE
Artemisia argyrophylla	3	2	2	1	2	3	2	A.R. Li and J.N. Zhu 5798	China	PE
Artemisia aschurbajewi	3	2	2	1	3	2	2	O.V.Daeva s.n.	Russia	PE
Artemisia caespitosa	3	2	2	1	3	3	1	T.S.Elias et al. 4701	Russia	PE
Artemisia czekanowskiana	3	2	2	1	3	3	1	И.Н.Поспелов	Russia	MW
Artemisia frigida	3	3	2	2	2	2	1	J.Y. Zheng 046	China	PE
Artemisia glabella	3	2	2	1	3	3	1	J.Y. Zheng XH 164	China	PE
Artemisia glomerata	3	2	2	1	2	2	2	S.Kharkevich & T.Buch s.n.	Russia	PE
Artemisia incana	3	2	2	1	2	3	2	A. Grossheim	Russia	MW
Artemisia judaica	3	2	2	1	3	1	1	M.Abdallah 695B	Egypt	PE
Artemisia minor	3	2	2	1	3	3	1	B.S. Li and H. Li 13974	China	PE
Artemisia obtusiloba	3	2	2	2	3	1	2	J.Y. Zheng XH 124	China	PE
Artemisia reptans	3	2	2	1	3	2	1	101-1696	Russia	LE
Artemisia rupestris	3	2	2	1	3	2	1	J.Y. Zheng XH 198	China	PE
Artemisia splendens	3	2	2	1	3	2	2	Ключникова Е.В.	Russia	MW
Artemisia xerophytica	3	2	2	1	2	1	2	J.Y. Zheng XH 193	China	PE
Artemisia sericea	3	2	2	1	3	2	2	J.Y. Zheng XH 203	China	PE
Artemisia anomala	2	1	2	1	1	3	2	J.H. Shen 1458	China	PE
Artemisia deversa	2	1	2	1	1	3	2	Bashan 5562	China	PE
Artemisia douglasiana	2	1	2	1	1	2	2	H. Ma141	USA	PE
Artemisia ludoviciana	2	1	2	1	1	2	2	G.T. Gao 7304	USA	PE
Artemisia selengensis	2	1	2	1	1	3	2	J.Y. Zheng NE 059	China	PE
Artemisia suksdorfii	2	1	2	1	1	3	2	B.Bartholomew et al. 2271	China	PE
Artemisia tilesii	2	1	2	1	1	2	2	T.Buch.V.Barkalov s.n.	Russia	PE
Artemisia divaricata	2	1	2	1	1	3	2	H. Smith 4964	China	PE
Artemisia somae	2	1	2	1	1	2	1	HDH 2181	China	LE
Artemisia calophylla	2	1	2	1	1	3	2	Q.S. Zhao 1571	China	PE
Artemisia campbellii	2	1	2	1	2	3	2	B.H. Jiao and J.Y. Zheng131	China	PE
Artemisia fulgens	2	1	2	1	2	1	1	B.H. Jiao and J.Y. Zheng795	China	PE
Artemisia indica	2	1	2	1	1	3	2	B.H. Jiao and S.Q. Zhao 306	China	PE
Artemisia lactiflora	2	1	2	1	2	3	1	B.H. Jiao and S.Q. Zhao 210	China	PE
Artemisia mattfeldii	2	1	2	1	2	2	2	B.H. Jiao and J.Y. Zheng787	China	PE
Artemisia moorcroftiana	2	1	2	1	1	3	1	D.E.Boufford et al. 42137	China	PE
Artemisia myriantha	2	1	2	1	1	3	2	B.H. Jiao ZH186	China	PE
Artemisia occidentalisichuanensis	2	1	2	1	2	2	2	J.Y. Zheng 283	China	PE
Artemisia occidentalisinensis	2	1	2	1	2	3	2	B.H. Jiao and J.Y. Zheng267	China	PE
Artemisia roxburghiana	2	1	2	1	1	3	2	B.H. Jiao and J.Y. Zheng ZH048	China	PE
Artemisia sichuanensis	2	1	2	1	2	2	2	M. Wei 456	China	PE
Artemisia sinensis	2	1	2	1	2	2	2	B.H. Jiao and J.Y. Zheng036-1	China	PE
Artemisia smithii	2	1	2	1	2	3	2	M. Wei 475	China	PE
Artemisia speciosa	2	1	2	1	1	2	2	M. Wei 499	China	PE
Artemisia tafelii	2	1	2	1	2	2	2	B.H. Jiao and J.Y. Zheng248	China	PE
Artemisia tainingensis	2	1	2	1	2	3	2	B.H. Jiao and J.Y. Zheng048-1	China	PE
Artemisia velutina	2	1	2	1	2	3	1	G.J. Zhang and B.H. Jiao ZH225	China	PE
Artemisia verbenacea	2	1	2	1	2	3	2	X.Y. Hou 12882	China	PE
Artemisia vexans	2	1	2	1	1	3	2	B.H. Jiao and J.Y. Zheng192	China	PE
Artemisia yongii	2	1	2	1	1	2	2	H. Yan and L. Song 107	China	PE
Artemisia abaensis	2	1	2	1	1	3	2	J.Y. Zheng 302	China	PE
Artemisia austroyunnanensis	2	1	2	1	1	3	2	G.J. Zhang 213	China	PE
Artemisia brachyphylla	2	1	2	1	2	3	2	C.Chen 251	China	PE
Artemisia chingii	2	1	2	1	2	3	2	B.H. Jiao and S.Q. Zhao 297	China	PE
Artemisia igniaria	2	1	2	1	1	3	2	B.H. Jiao 050	China	PE
Artemisia integrifolia	2	1	2	1	1	3	2	Ximeng 476	China	PE
Artemisia kanashiroi	2	1	2	1	2	3	2	Z.X. Fu and L. Song 644	China	PE
Artemisia lancea	2	1	2	1	2	3	2	J.Y. Zheng 035	China	PE
Artemisia leucophylla	2	1	2	1	2	3	2	X.Y. Hou 12882	China	PE
Artemisia mongolica	2	1	2	1	1	3	2	B.H. Jiao 084	China	PE
Artemisia montana	2	1	2	1	1	3	2	Kenji Inoue 95515	Japan	PE
Artemisia rubripes	2	1	2	1	1	3	2	B.H. Jiao and S.Q. Zhao 123	China	PE
Artemisia shennongjiaensis	2	1	2	1	1	3	2	B.H. Jiao and S.Q. Zhao 285	China	PE
Artemisia stelleriana	2	1	2	1	1	2	2	B.H. Jiao 445	China	PE
Artemisia subulata	2	1	2	1	2	3	2	Ximeng 148	China	PE
Artemisia tangutica	2	1	2	1	1	3	2	M. Wei 1241	China	PE
Artemisia umbrosa	2	1	2	1	2	2	2	J.H. Shen 658	Russia	PE
Artemisia verlotiorum	2	1	2	1	2	2	2	B.H. Jiao and S.Q. Zhao 292	China	PE
Artemisia vulgaris	2	1	2	1	2	3	2	G.T. Gao 6771	UK	PE
Artemisia monophylla	2	1	2	1	2	2	1	K.Inami 70921	Japan	PE
Ajania potaninii	1	2	2	1	2	2	1	Harry Smith 13376	China	PE
Ajania pacifica	1	2	2	1	3	1	2	Y.Momiyama 8105	Japan	PE
Chrysanthemum ornatum	1	4	2	1	3	1	1	M.Togasi 1445	Japan	PE
Chrysanthemum potentilloides	1	4	2	1	3	1	1	P.Licent S.J. 12663	China	PE
Artemisiella stracheyi	3	2	2	1	2	1	1	B.S. Li and D. Zheng 10923	China	PE
Pagel's λ	0.999934	0.999934	0.999934	0.999934	0.7223	0.480912	0.523316
Blomberg's K	0.967236	3.2239	4.41056	2.49855	0.899353	0.00503891	0.00207646
The red font of the values indicates a strong phylogenetic signal (λ ≥ 0.9 or K ≥ 1), and bold indicates P < 0.01.
