# Supplementary material for: Global phylogeny and taxonomy of Artemisia
Source: Nat Commun. 2025 Oct 8;16:8648. doi: 10.1038/s41467-025-64039-0 (PMC12508166; doi:10.1038/s41467-025-64039-0)
Supplement: Supplementary file 9 — Supplementary Data 6 [file 41467_2025_64039_MOESM9_ESM.xlsx]

## Sheet: Sheet1
	Sectional taxonomy of this study			Sectional taxonomy of Ling1-6 and Ling et al.7			Comparision between databases (√: accepted name; ×: synonym, unplaced name, or not included in the list)
species	subgenus	section	evidence	genus (Ling)	subgenus (Ling)	section (Ling)	POWO	GCC	WFO	COL
Artemisia absinthium L.	Absinthium (Miller) Lessing	Absinthium	Phylogeny+morphology	Artemisia L.	Artemisia	Absinthium DC.	√	√	√	√
Artemisia arborescens L.	Absinthium (Miller) Lessing	Absinthium	Phylogeny+morphology	Artemisia L.	Artemisia	Absinthium DC.	√	√	√	√
Artemisia argentea L'Hér.	Absinthium (Miller) Lessing	Absinthium	Phylogeny+morphology	Artemisia L.	Artemisia	Absinthium DC.	√	√	√	√
Artemisia gorgonum Webb	Absinthium (Miller) Lessing	Absinthium	Phylogeny+morphology	Artemisia L.	Artemisia	Absinthium DC.	√	√	√	√
Artemisia thuscula Cav.	Absinthium (Miller) Lessing	Absinthium	Phylogeny+morphology	Artemisia L.	Artemisia	Absinthium DC.	√	√	√	√
Artemisia abbreviata (Krasch. ex Korobkov) Krasnob.	Absinthium (Miller) Lessing	Argyrophyllae Poljak.	morphology	Artemisia L.	Artemisia	Absinthium DC.	√	√	√	√
Artemisia aethiopica L.	Absinthium (Miller) Lessing	Argyrophyllae Poljak.	Phylogeny+morphology	Artemisia L.	Artemisia	Absinthium DC.	√	×	×	√
Artemisia aleutica Hultén	Absinthium (Miller) Lessing	Argyrophyllae Poljak.	morphology	Artemisia L.	Artemisia	Absinthium DC.	√	√	√	√
Artemisia alpina Pall. ex Willd.	Absinthium (Miller) Lessing	Argyrophyllae Poljak.	Phylogeny+morphology	Artemisia L.	Artemisia	Absinthium DC.	√	√	√	√
Artemisia argyrophylla Ledeb.	Absinthium (Miller) Lessing	Argyrophyllae Poljak.	Phylogeny+morphology	Artemisia L.	Artemisia	Absinthium DC.	√	√	√	√
Artemisia aschurbajewi C.Winkl.	Absinthium (Miller) Lessing	Argyrophyllae Poljak.	Phylogeny+morphology	Artemisia L.	Artemisia	Absinthium DC.	√	×	√	√
Artemisia assoana Willk.	Absinthium (Miller) Lessing	Argyrophyllae Poljak.	morphology	Artemisia L.	Artemisia	Absinthium DC.	√	×	×	√
Artemisia atlantica Coss. & Durieu	Absinthium (Miller) Lessing	Argyrophyllae Poljak.	Phylogeny+morphology	Artemisia L.	Artemisia	Abrotanum Bess.	√	√	√	√
Artemisia austriaca Jacq.	Absinthium (Miller) Lessing	Argyrophyllae Poljak.	Phylogeny+morphology	Artemisia L.	Artemisia	Abrotanum Bess.	√	√	√	√
Artemisia caespitosa Ledeb.	Absinthium (Miller) Lessing	Argyrophyllae Poljak.	Phylogeny+morphology	Artemisia L.	Artemisia	Abrotanum Bess.	√	√	√	√
Artemisia cuspidata Krasch.	Absinthium (Miller) Lessing	Argyrophyllae Poljak.	morphology	Artemisia L.	Artemisia	Absinthium DC.	√	√	√	√
Artemisia czekanowskiana Trautv.	Absinthium (Miller) Lessing	Argyrophyllae Poljak.	Phylogeny+morphology	Artemisia L.	Artemisia	Absinthium DC.	√	×	×	√
Artemisia davazamczii Darijma & Kamelin	Absinthium (Miller) Lessing	Argyrophyllae Poljak.	Phylogeny+morphology	Artemisia L.	Artemisia	Absinthium DC.	√	√	√	√
Artemisia disjuncta Krasch.	Absinthium (Miller) Lessing	Argyrophyllae Poljak.	morphology	Artemisia L.	Artemisia	Absinthium DC.	√	√	√	√
Artemisia filatovae Kupr.	Absinthium (Miller) Lessing	Argyrophyllae Poljak.	morphology	Artemisia L.	Artemisia	Absinthium DC.	√	√	√	√
Artemisia frigida Willd.	Absinthium (Miller) Lessing	Argyrophyllae Poljak.	Phylogeny+morphology	Artemisia L.	Artemisia	Absinthium DC.	√	√	√	√
Artemisia genipi Stechm.	Absinthium (Miller) Lessing	Argyrophyllae Poljak.	Phylogeny+morphology	Artemisia L.	Artemisia	Absinthium DC.	√	√	√	√
Artemisia glacialis L.	Absinthium (Miller) Lessing	Argyrophyllae Poljak.	Phylogeny+morphology	Artemisia L.	Artemisia	Absinthium DC.	√	√	√	√
Artemisia glomerata Ledeb.	Absinthium (Miller) Lessing	Argyrophyllae Poljak.	Phylogeny+morphology	Artemisia L.	Artemisia	Abrotanum Bess.	√	√	√	√
Artemisia granatensis Boiss.	Absinthium (Miller) Lessing	Argyrophyllae Poljak.	Phylogeny+morphology	Artemisia L.	Artemisia	Abrotanum Bess.	√	√	√	√
Artemisia haussknechtii Boiss.	Absinthium (Miller) Lessing	Argyrophyllae Poljak.	Phylogeny+morphology	Artemisia L.	Artemisia	Absinthium DC.	√	√	√	√
Artemisia hippolyti A.Butkov	Absinthium (Miller) Lessing	Argyrophyllae Poljak.	morphology	Artemisia L.	Artemisia	Absinthium DC.	√	√	√	√
Artemisia incana Druce	Absinthium (Miller) Lessing	Argyrophyllae Poljak.	Phylogeny+morphology	Artemisia L.	Artanacetum (Rzazade) Ling. Y.R. & Jiang L.	Artanacetum	√	√	√	√
Artemisia judaica L.	Absinthium (Miller) Lessing	Argyrophyllae Poljak.	Phylogeny+morphology	Artemisia L.	Artemisia	Abrotanum Bess.	√	√	√	√
Artemisia kitadakensis Hara & Kitam.	Absinthium (Miller) Lessing	Argyrophyllae Poljak.	Phylogeny+morphology	Artemisia L.	Artemisia	Absinthium DC.	√	√	√	√
Artemisia lagopus Fisch. ex Besser	Absinthium (Miller) Lessing	Argyrophyllae Poljak.	Phylogeny+morphology	Artemisia L.	Artemisia	Absinthium DC.	√	√	√	√
Artemisia melanolepis Boiss.	Absinthium (Miller) Lessing	Argyrophyllae Poljak.	Phylogeny+morphology	Artemisia L.	Artemisia	Absinthium DC.	√	×	×	√
Artemisia minor Jacquem. ex Besser	Absinthium (Miller) Lessing	Argyrophyllae Poljak.	Phylogeny+morphology	Artemisia L.	Artemisia	Absinthium DC.	√	√	√	√
Artemisia nepalensis Nees	Absinthium (Miller) Lessing	Argyrophyllae Poljak.	morphology	Artemisia L.	Artemisia	Absinthium DC.	√	×	×	√
Artemisia nitida Bertol.	Absinthium (Miller) Lessing	Argyrophyllae Poljak.	Phylogeny+morphology	Artemisia L.	Artemisia	Absinthium DC.	√	√	√	√
Artemisia nivalis Braun-Blanq.	Absinthium (Miller) Lessing	Argyrophyllae Poljak.	morphology	Artemisia L.	Artemisia	Absinthium DC.	√	√	√	√
Artemisia obtusiloba Ledeb.	Absinthium (Miller) Lessing	Argyrophyllae Poljak.	Phylogeny+morphology	Artemisia L.	Artemisia	Absinthium DC.	√	√	√	√
Artemisia pedemontana Balb.	Absinthium (Miller) Lessing	Argyrophyllae Poljak.	Phylogeny+morphology	Artemisia L.	Artemisia	Absinthium DC.	√	√	√	√
Artemisia penicilliformis (C.Shih) M.Wei & T.G.Gao	Absinthium (Miller) Lessing	Argyrophyllae Poljak.	Phylogeny+morphology	Ajaniopsis Shih	——	——	×	×	×	×
Artemisia radicans Kupr.	Absinthium (Miller) Lessing	Argyrophyllae Poljak.	morphology	Artemisia L.	Artemisia	Absinthium DC.	√	√	√	√
Artemisia reptans C.Sm.	Absinthium (Miller) Lessing	Argyrophyllae Poljak.	Phylogeny+morphology	Artemisia L.	Artemisia	Abrotanum Bess.	√	√	√	√
Artemisia rupestris L.	Absinthium (Miller) Lessing	Argyrophyllae Poljak.	Phylogeny+morphology	Artemisia L.	Artemisia	Absinthium DC.	√	√	√	√
Artemisia schmidtiana Maxim.	Absinthium (Miller) Lessing	Argyrophyllae Poljak.	Phylogeny+morphology	Artemisia L.	Artemisia	Absinthium DC.	√	√	√	√
Artemisia senjavinensis Bess	Absinthium (Miller) Lessing	Argyrophyllae Poljak.	Phylogeny+morphology	Artemisia L.	Artemisia	Absinthium DC.	√	√	√	√
Artemisia sericea Weber ex Stechm.	Absinthium (Miller) Lessing	Argyrophyllae Poljak.	Phylogeny+morphology	Artemisia L.	Artemisia	Absinthium DC.	√	√	√	√
Artemisia skorniakovii C.Winkl.	Absinthium (Miller) Lessing	Argyrophyllae Poljak.	Phylogeny+morphology	Artemisia L.	Artemisia	Absinthium DC.	√	×	×	√
Artemisia splendens Willd.	Absinthium (Miller) Lessing	Argyrophyllae Poljak.	Phylogeny+morphology	Artemisia L.	Artemisia	Absinthium DC.	√	√	√	√
Artemisia succulentoides Ling & Y.R.Ling	Absinthium (Miller) Lessing	Argyrophyllae Poljak.	morphology	Artemisia L.	Artemisia	Absinthium DC.	√	√	√	√
Artemisia umbelliformis Lam.	Absinthium (Miller) Lessing	Argyrophyllae Poljak.	Phylogeny+morphology	Artemisia L.	Artemisia	Absinthium DC.	√	√	√	√
Artemisia viridis Willd. ex DC.	Absinthium (Miller) Lessing	Argyrophyllae Poljak.	morphology	Artemisia L.	Artemisia	Absinthium DC.	√	√	√	√
Artemisia woodii (Neilson) C.W.Riggins	Absinthium (Miller) Lessing	Argyrophyllae Poljak.	Phylogeny+morphology	Artemisia L.	Artemisia	Absinthium DC.	√	×	√	√
Artemisia xerophytica Krasch.	Absinthium (Miller) Lessing	Argyrophyllae Poljak.	Phylogeny+morphology	Artemisia L.	Artemisia	Absinthium DC.	√	√	√	√
Artemisia blepharolepis Bunge	Absinthium (Miller) Lessing	Blepharolepis (Y. R. Ling) B.H.Jiao & T.G.Gao	Phylogeny+morphology	Artemisia L.	Dracunculus (Bess.) Peterm.	Dracunculus	√	√	√	√
Artemisia deserti Krasch.	Absinthium (Miller) Lessing	Juncea Poljakov ex Filatova	Phylogeny+morphology	Seriphidium (Besser ex Lessing) Fourreau	——	Seriphidium	√	√	√	√
Artemisia juncea Kar. & Kir.	Absinthium (Miller) Lessing	Juncea Poljakov ex Filatova	Phylogeny+morphology	Seriphidium (Besser ex Lessing) Fourreau	——	Juncea (Poljak.) Y. R. Ling et C. J. Humphries	√	√	√	√
Artemisia leucodes Schrenk	Absinthium (Miller) Lessing	Juncea Poljakov ex Filatova	Phylogeny+morphology	Seriphidium (Besser ex Lessing) Fourreau	——	Juncea (Poljak.) Y. R. Ling et C. J. Humphries	√	√	√	√
Artemisia macrosciadia Poljakov	Absinthium (Miller) Lessing	Juncea Poljakov ex Filatova	morphology	Seriphidium (Besser ex Lessing) Fourreau	——	Juncea (Poljak.) Y. R. Ling et C. J. Humphries	√	×	×	√
Artemisia jacutica Drobow	Absinthium (Miller) Lessing	Sieversianae Wendelb.	Phylogeny+morphology	Artemisia L.	Artemisia	Absinthium DC.	√	√	√	√
Artemisia macrocephala Jacquem. ex Besser	Absinthium (Miller) Lessing	Sieversianae Wendelb.	Phylogeny+morphology	Artemisia L.	Artemisia	Absinthium DC.	√	√	√	√
Artemisia pallens Wall. ex DC.	Absinthium (Miller) Lessing	Sieversianae Wendelb.	morphology	Artemisia L.	Artemisia	Absinthium DC.	√	√	√	√
Artemisia samoiedorum Pamp.	Absinthium (Miller) Lessing	Sieversianae Wendelb.	Phylogeny+morphology	Artemisia L.	Artemisia	Absinthium DC.	√	√	√	√
Artemisia shangnanensis Ling & Y.R.Ling	Absinthium (Miller) Lessing	Sieversianae Wendelb.	Phylogeny+morphology	Artemisia L.	Artemisia	Abrotanum Bess.	√	√	√	√
Artemisia sieversiana Ehrh. ex Willd.	Absinthium (Miller) Lessing	Sieversianae Wendelb.	Phylogeny+morphology	Artemisia L.	Artemisia	Absinthium DC.	√	√	√	√
Artemisia succulenta Ledeb.	Absinthium (Miller) Lessing	Sieversianae Wendelb.	morphology	Artemisia L.	Artemisia	Absinthium DC.	√	√	√	√
Artemisia abaensis Y.R.Ling & S.Y.Zhao	Artemisia	Artemisia	Phylogeny+morphology	Artemisia L.	Artemisia	Artemisia	√	√	√	√
Artemisia argyi H.Lév. & Vaniot	Artemisia	Artemisia	Phylogeny+morphology	Artemisia L.	Artemisia	Artemisia	√	√	√	√
Artemisia atrovirens Hand.-Mazz.	Artemisia	Artemisia	Phylogeny+morphology	Artemisia L.	Artemisia	Viscidipubes Y. R. Ling	√	√	√	√
Artemisia austrohimalayaensis Y.R.Ling & Puri	Artemisia	Artemisia	morphology	Artemisia L.	Artemisia	Artemisia	√	×	×	√
Artemisia austroyunnanensis Ling & Y.R.Ling	Artemisia	Artemisia	Phylogeny+morphology	Artemisia L.	Artemisia	Artemisia	√	√	√	√
Artemisia banihalensis M.K.Kaul & S.K.Bakshi	Artemisia	Artemisia	morphology	Artemisia L.	Artemisia	Artemisia	√	√	√	√
Artemisia bhutanica Grierson & Spring.	Artemisia	Artemisia	morphology	Artemisia L.	Artemisia	Artemisia	√	√	√	√
Artemisia brachyphylla Kitam.	Artemisia	Artemisia	Phylogeny+morphology	Artemisia L.	Artemisia	Artemisia	√	√	√	√
Artemisia calophylla Pamp.	Artemisia	Artemisia	Phylogeny+morphology	Artemisia L.	Artemisia	Artemisia	√	√	√	√
Artemisia campbellii Hook.f. & Thomson ex C.B.Clarke	Artemisia	Artemisia	Phylogeny+morphology	Artemisia L.	Artemisia	Artemisia	√	√	√	√
Artemisia chingii Pamp.	Artemisia	Artemisia	Phylogeny+morphology	Artemisia L.	Artemisia	Viscidipubes Y. R. Ling	√	√	√	√
Artemisia comaiensis Ling & Y.R.Ling	Artemisia	Artemisia	Phylogeny+morphology	Artemisia L.	Artemisia	Artemisia	√	√	√	√
Artemisia divaricata (Pamp.) Pamp.	Artemisia	Artemisia	morphology	Artemisia L.	Artemisia	Artemisia	√	√	√	√
Artemisia domingensis Urb.	Artemisia	Artemisia	morphology	Artemisia L.	Artemisia	Artemisia	√	√	√	√
Artemisia emeiensis Y.R.Ling	Artemisia	Artemisia	Phylogeny+morphology	Artemisia L.	Artemisia	Albibractea Y. R. Ling	√	√	√	√
Artemisia eriocephala Pamp.	Artemisia	Artemisia	morphology	Artemisia L.	Artemisia	Artemisia	√	×	×	√
Artemisia erlangshanensis Y. Ling & Y. R. Ling	Artemisia	Artemisia	Phylogeny+morphology	Artemisia L.	Artemisia	Viscidipubes Y. R. Ling	×	√	√	×
Artemisia estesii K.L.Chambers	Artemisia	Artemisia	morphology	Artemisia L.	Artemisia	Artemisia	√	×	×	√
Artemisia filiformilobulata Y.R.Ling & Puri	Artemisia	Artemisia	morphology	Artemisia L.	Artemisia	Artemisia	√	√	√	√
Artemisia flaccida Hand.-Mazz.	Artemisia	Artemisia	Phylogeny+morphology	Artemisia L.	Artemisia	Albibractea Y. R. Ling	×	√	√	×
Artemisia fulgens Pamp.	Artemisia	Artemisia	Phylogeny+morphology	Artemisia L.	Artemisia	Artemisia	√	√	√	√
Artemisia gilvescens Miq.	Artemisia	Artemisia	Phylogeny+morphology	Artemisia L.	Artemisia	Artemisia	√	√	√	√
Artemisia gongshanensis Y.R.Ling & Humphries	Artemisia	Artemisia	morphology	Artemisia L.	Artemisia	Viscidipubes Y. R. Ling	√	√	√	√
Artemisia gyitangensis Ling & Y.R.Ling	Artemisia	Artemisia	morphology	Artemisia L.	Artemisia	Viscidipubes Y. R. Ling	√	√	√	√
Artemisia hanwulaensis Y.Z.Zhao	Artemisia	Artemisia	morphology	Artemisia L.	Artemisia	Artemisia	√	×	×	√
Artemisia igniaria Maxim.	Artemisia	Artemisia	Phylogeny+morphology	Artemisia L.	Artemisia	Artemisia	√	√	√	√
Artemisia imponens Pamp.	Artemisia	Artemisia	Phylogeny+morphology	Artemisia L.	Artemisia	Artemisia	√	√	√	√
Artemisia incisa Pamp.	Artemisia	Artemisia	Phylogeny+morphology	Artemisia L.	Artemisia	Artemisia	√	√	√	√
Artemisia indica Willd.	Artemisia	Artemisia	Phylogeny+morphology	Artemisia L.	Artemisia	Artemisia	√	√	√	√
Artemisia integrifolia L.	Artemisia	Artemisia	Phylogeny+morphology	Artemisia L.	Artemisia	Artemisia	√	√	√	√
Artemisia javanica Pamp.	Artemisia	Artemisia	morphology	Artemisia L.	Artemisia	Artemisia	×	√	√	×
Artemisia jilongensis Y.R.Ling & Humphries	Artemisia	Artemisia	morphology	Artemisia L.	Artemisia	Artemisia	√	√	√	√
Artemisia kanashiroi Kitam.	Artemisia	Artemisia	Phylogeny+morphology	Artemisia L.	Artemisia	Artemisia	√	√	√	√
Artemisia kawakamii Hayata	Artemisia	Artemisia	morphology	Artemisia L.	Artemisia	Artemisia	√	√	√	√
Artemisia koidzumii Nakai	Artemisia	Artemisia	Phylogeny+morphology	Artemisia L.	Artemisia	Artemisia	√	√	√	√
Artemisia lactiflora Wall. ex DC.	Artemisia	Artemisia	Phylogeny+morphology	Artemisia L.	Artemisia	Albibractea Y. R. Ling	√	√	√	√
Artemisia lanaticapitula X. F. Jin, Z. H. Chen & Y. F. Lu	Artemisia	Artemisia	morphology	Artemisia L.	Artemisia	Artemisia	√	×	×	√
Artemisia lancea Vaniot	Artemisia	Artemisia	Phylogeny+morphology	Artemisia L.	Artemisia	Artemisia	√	√	√	√
Artemisia leucophylla C.B.Clarke	Artemisia	Artemisia	Phylogeny+morphology	Artemisia L.	Artemisia	Artemisia	√	√	√	√
Artemisia lingyeouruennii L.M.Shultz & Boufford	Artemisia	Artemisia	morphology	Artemisia L.	Artemisia	Artemisia	√	×	√	√
Artemisia mattfeldii Pamp.	Artemisia	Artemisia	Phylogeny+morphology	Artemisia L.	Artemisia	Viscidipubes Y. R. Ling	√	√	√	√
Artemisia mongolica (Fisch. ex Besser) Nakai	Artemisia	Artemisia	Phylogeny+morphology	Artemisia L.	Artemisia	Artemisia	√	√	√	√
Artemisia monophylla Kitam.	Artemisia	Artemisia	Phylogeny+morphology	Artemisia L.	Artemisia	Artemisia	√	√	√	√
Artemisia montana (Nakai) Pamp.	Artemisia	Artemisia	Phylogeny+morphology	Artemisia L.	Artemisia	Artemisia	√	√	√	√
Artemisia moorcroftiana Wall. ex DC.	Artemisia	Artemisia	Phylogeny+morphology	Artemisia L.	Artemisia	Artemisia	√	√	√	√
Artemisia myriantha Wall. ex Besser	Artemisia	Artemisia	Phylogeny+morphology	Artemisia L.	Artemisia	Viscidipubes Y. R. Ling	√	√	√	√
Artemisia neosinensis B. H. Jiao & T. G. Gao	Artemisia	Artemisia	Phylogeny+morphology	Artemisia L.	Artemisia	Artemisia	√	×	×	√
Artemisia nepalica Yonek.	Artemisia	Artemisia	morphology	Artemisia L.	Artemisia	Artemisia	√	×	×	√
Artemisia nilagirica (C.B.Clarke) Pamp.	Artemisia	Artemisia	Phylogeny+morphology	Artemisia L.	Artemisia	Artemisia	√	√	√	√
Artemisia nujianensis (Ling & Y.R.Ling) Y.R.Ling	Artemisia	Artemisia	Phylogeny+morphology	Artemisia L.	Artemisia	Artemisia	√	√	√	√
Artemisia occidentalisichuanensis Y.R.Ling & S.Y.Zhao	Artemisia	Artemisia	Phylogeny+morphology	Artemisia L.	Artemisia	Viscidipubes Y. R. Ling	√	√	√	√
Artemisia occidentalisinensis Y.R.Ling	Artemisia	Artemisia	Phylogeny+morphology	Artemisia L.	Artemisia	Artemisia	√	√	√	√
Artemisia orientalihengduangensis Ling & Y.R.Ling	Artemisia	Artemisia	Phylogeny+morphology	Artemisia L.	Artemisia	Artemisia	√	√	√	√
Artemisia orientalixizangensis Y.R.Ling & Humphries	Artemisia	Artemisia	morphology	Artemisia L.	Artemisia	Artemisia	√	√	√	√
Artemisia orientaliyunnanensis Y.R.Ling	Artemisia	Artemisia	Phylogeny+morphology	Artemisia L.	Artemisia	Viscidipubes Y. R. Ling	√	√	√	√
Artemisia palmeri A.Gray	Artemisia	Artemisia	Phylogeny+morphology	Artemisia L.	Artemisia	Artemisia	√	√	√	√
Artemisia phyllobotrys (Hand.-Mazz.) Ling & Y.R.Ling	Artemisia	Artemisia	Phylogeny+morphology	Artemisia L.	Artemisia	Artemisia	√	√	√	√
Artemisia princeps Pamp.	Artemisia	Artemisia	Phylogeny+morphology	Artemisia L.	Artemisia	Artemisia	√	√	√	√
Artemisia pringlei Greenm.	Artemisia	Artemisia	morphology	Artemisia L.	Artemisia	Artemisia	√	√	√	√
Artemisia qinlingensis Ling & Y.R.Ling	Artemisia	Artemisia	Phylogeny+morphology	Artemisia L.	Artemisia	Artemisia	√	√	√	√
Artemisia robusta (Pamp.) Ling & Y.R.Ling	Artemisia	Artemisia	Phylogeny+morphology	Artemisia L.	Artemisia	Artemisia	√	√	√	√
Artemisia rosthornii Pamp.	Artemisia	Artemisia	Phylogeny+morphology	Artemisia L.	Artemisia	Viscidipubes Y. R. Ling	√	√	√	√
Artemisia roxburghiana Besser	Artemisia	Artemisia	Phylogeny+morphology	Artemisia L.	Artemisia	Artemisia	√	√	√	√
Artemisia rubripes Nakai	Artemisia	Artemisia	Phylogeny+morphology	Artemisia L.	Artemisia	Artemisia	√	√	√	√
Artemisia saitoana Kitam.	Artemisia	Artemisia	morphology	Artemisia L.	Artemisia	Artemisia	√	√	√	√
Artemisia shennongjiaensis Ling & Y.R.Ling	Artemisia	Artemisia	Phylogeny+morphology	Artemisia L.	Artemisia	Viscidipubes Y. R. Ling	√	√	√	√
Artemisia sichuanensis Ling & Y.R.Ling	Artemisia	Artemisia	Phylogeny+morphology	Artemisia L.	Artemisia	Viscidipubes Y. R. Ling	√	√	√	√
Artemisia simulans Pamp.	Artemisia	Artemisia	Phylogeny+morphology	Artemisia L.	Artemisia	Viscidipubes Y. R. Ling	√	√	√	√
Artemisia smithii Mattf.	Artemisia	Artemisia	Phylogeny+morphology	Artemisia L.	Artemisia	Artemisia	√	√	√	√
Artemisia somae Hayata	Artemisia	Artemisia	morphology	Artemisia L.	Artemisia	Artemisia	√	×	×	√
Artemisia speciosa (Pamp.) Ling & Y.R.Ling	Artemisia	Artemisia	Phylogeny+morphology	Artemisia L.	Artemisia	Artemisia	√	√	√	√
Artemisia stelleriana Besser	Artemisia	Artemisia	Phylogeny+morphology	Artemisia L.	Artemisia	Artemisia	√	√	√	√
Artemisia stipularis Urb. & Ekman	Artemisia	Artemisia	morphology	Artemisia L.	Artemisia	Artemisia	√	×	×	√
Artemisia stolonifera (Maxim.) Kom.	Artemisia	Artemisia	Phylogeny+morphology	Artemisia L.	Artemisia	Artemisia	×	√	√	√
Artemisia subulata Nakai	Artemisia	Artemisia	Phylogeny+morphology	Artemisia L.	Artemisia	Artemisia	√	√	√	√
Artemisia sylvatica Maxim.	Artemisia	Artemisia	Phylogeny+morphology	Artemisia L.	Artemisia	Artemisia	√	√	√	√
Artemisia tafelii Mattf.	Artemisia	Artemisia	Phylogeny+morphology	Artemisia L.	Artemisia	Artemisia	√	√	√	√
Artemisia tainingensis Hand.-Mazz.	Artemisia	Artemisia	Phylogeny+morphology	Artemisia L.	Artemisia	Artemisia	√	√	√	√
Artemisia tangutica Pamp.	Artemisia	Artemisia	Phylogeny+morphology	Artemisia L.	Artemisia	Viscidipubes Y. R. Ling	√	√	√	√
Artemisia thellungiana Pamp.	Artemisia	Artemisia	Phylogeny+morphology	Artemisia L.	Artemisia	Viscidipubes Y. R. Ling	√	√	√	√
Artemisia tsuneoi Tatew. & Kitam.	Artemisia	Artemisia	morphology	Artemisia L.	Artemisia	Artemisia	×	√	√	×
Artemisia tukuchaensis Kitam.	Artemisia	Artemisia	morphology	Artemisia L.	Artemisia	Artemisia	√	√	√	√
Artemisia umbrosa (Besser) Turcz. ex Verl.	Artemisia	Artemisia	Phylogeny+morphology	Artemisia L.	Artemisia	Artemisia	√	√	√	√
Artemisia velutina Pamp.	Artemisia	Artemisia	Phylogeny+morphology	Artemisia L.	Artemisia	Artemisia	√	√	√	√
Artemisia verbenacea (Kom.) Kitag.	Artemisia	Artemisia	Phylogeny+morphology	Artemisia L.	Artemisia	Artemisia	√	√	√	√
Artemisia verlotiorum Lamotte	Artemisia	Artemisia	Phylogeny+morphology	Artemisia L.	Artemisia	Artemisia	√	√	√	√
Artemisia vexans Pamp.	Artemisia	Artemisia	Phylogeny+morphology	Artemisia L.	Artemisia	Viscidipubes Y. R. Ling	√	√	√	√
Artemisia viridisquama Kitam.	Artemisia	Artemisia	Phylogeny+morphology	Artemisia L.	Artemisia	Artemisia	√	√	√	√
Artemisia viscida Pamp.	Artemisia	Artemisia	morphology	Artemisia L.	Artemisia	Viscidipubes Y. R. Ling	√	√	√	√
Artemisia viscidissima Ling & Y.R.Ling	Artemisia	Artemisia	Phylogeny+morphology	Artemisia L.	Artemisia	Viscidipubes Y. R. Ling	√	√	√	√
Artemisia vulgaris L.	Artemisia	Artemisia	Phylogeny+morphology	Artemisia L.	Artemisia	Sect. Artemisia	√	√	√	√
Artemisia yadongensis Ling & Y.R.Ling	Artemisia	Artemisia	Phylogeny+morphology	Artemisia L.	Artemisia	Viscidipubes Y. R. Ling	√	√	√	√
Artemisia yongii Y.R.Ling	Artemisia	Artemisia	Phylogeny+morphology	Artemisia L.	Artemisia	Artemisia	√	√	√	√
Artemisia yunnanensis Jeffrey	Artemisia	Artemisia	Phylogeny+morphology	Artemisia L.	Artemisia	Artemisia	√	√	√	√
Artemisia zayuensis Ling & Y.R.Ling	Artemisia	Artemisia	Phylogeny+morphology	Artemisia L.	Artemisia	Viscidipubes Y. R. Ling	√	√	√	√
Artemisia zhongdianensis Y.R.Ling	Artemisia	Artemisia	morphology	Artemisia L.	Artemisia	Artemisia	√	√	√	√
Artemisia amygdalina Decne.	Artemisia	Selengenses (Pamp.) B.H.Jiao & T.G.Gao	morphology	Artemisia L.	Artemisia	Artemisia	√	√	√	√
Artemisia anomala S.Moore	Artemisia	Selengenses (Pamp.) B.H.Jiao & T.G.Gao	Phylogeny+morphology	Artemisia L.	Artemisia	Albibractea Y. R. Ling	√	√	√	√
Artemisia carruthii Alph.Wood ex J.H.Carruth	Artemisia	Selengenses (Pamp.) B.H.Jiao & T.G.Gao	Phylogeny+morphology	Artemisia L.	Artemisia	Artemisia	√	√	√	√
Artemisia deversa Diels	Artemisia	Selengenses (Pamp.) B.H.Jiao & T.G.Gao	Phylogeny+morphology	Artemisia L.	Artemisia	Albibractea Y. R. Ling	√	√	√	√
Artemisia douglasiana Besser	Artemisia	Selengenses (Pamp.) B.H.Jiao & T.G.Gao	Phylogeny+morphology	Artemisia L.	Artemisia	Artemisia	√	√	√	√
Artemisia longifolia Nutt.	Artemisia	Selengenses (Pamp.) B.H.Jiao & T.G.Gao	Phylogeny+morphology	Artemisia L.	Artemisia	Artemisia	√	√	√	√
Artemisia ludoviciana Nutt.	Artemisia	Selengenses (Pamp.) B.H.Jiao & T.G.Gao	Phylogeny+morphology	Artemisia L.	Artemisia	Artemisia	√	√	√	√
Artemisia michauxiana Besser	Artemisia	Selengenses (Pamp.) B.H.Jiao & T.G.Gao	Phylogeny+morphology	Artemisia L.	Artemisia	Artemisia	√	√	√	√
Artemisia packardiae J.W.Grimes & Ertter	Artemisia	Selengenses (Pamp.) B.H.Jiao & T.G.Gao	Phylogeny+morphology	Artemisia L.	Artemisia	Artemisia	√	√	√	√
Artemisia selengensis Turcz. ex Besser	Artemisia	Selengenses (Pamp.) B.H.Jiao & T.G.Gao	Phylogeny+morphology	Artemisia L.	Artemisia	Artemisia	√	×	√	√
Artemisia serrata Nutt.	Artemisia	Selengenses (Pamp.) B.H.Jiao & T.G.Gao	Phylogeny+morphology	Artemisia L.	Artemisia	Artemisia	√	√	√	√
Artemisia suksdorfii Piper	Artemisia	Selengenses (Pamp.) B.H.Jiao & T.G.Gao	Phylogeny+morphology	Artemisia L.	Artemisia	Artemisia	√	√	√	√
Artemisia tilesii Ledeb.	Artemisia	Selengenses (Pamp.) B.H.Jiao & T.G.Gao	Phylogeny+morphology	Artemisia L.	Artemisia	Artemisia	√	√	√	√
Artemisia viridissima Pamp.	Artemisia	Selengenses (Pamp.) B.H.Jiao & T.G.Gao	Phylogeny+morphology	Artemisia L.	Artemisia	Artemisia	√	√	√	√
Artemisia aurata Kom.	Dracunculus Besser	Auratae (Poljak.) B.H.Jiao & T.G.Gao	Phylogeny+morphology	Artemisia L.	Artemisia	Abrotanum Bess.	√	√	√	√
Artemisia palustris L.	Dracunculus Besser	Auratae (Poljak.) B.H.Jiao & T.G.Gao	Phylogeny+morphology	Artemisia L.	Artemisia	Abrotanum Bess.	√	√	√	√
Artemisia daghestanica Krasch. & Poretzky	Dracunculus Besser	Dracunculus	Phylogeny+morphology	Artemisia L.	Dracunculus (Bess.) Peterm.	Dracunculus	√	√	√	√
Artemisia dimoana Popov	Dracunculus Besser	Dracunculus	morphology	Artemisia L.	Dracunculus (Bess.) Peterm.	Dracunculus	√	√	√	√
Artemisia dracunculiformis Krasch.	Dracunculus Besser	Dracunculus	morphology	Artemisia L.	Dracunculus (Bess.) Peterm.	Dracunculus	×	√	√	×
Artemisia dracunculus L.	Dracunculus Besser	Dracunculus	Phylogeny+morphology	Artemisia L.	Dracunculus (Bess.) Peterm.	Dracunculus	√	√	√	√
Artemisia dubia Wall. ex Besser	Dracunculus Besser	Dracunculus	Phylogeny+morphology	Artemisia L.	Dracunculus (Bess.) Peterm.	Latilobus Y. R. Ling	√	√	√	√
Artemisia giraldii Pamp.	Dracunculus Besser	Dracunculus	Phylogeny+morphology	Artemisia L.	Dracunculus (Bess.) Peterm.	Latilobus Y. R. Ling	√	√	√	√
Artemisia glauca Pall. ex Willd.	Dracunculus Besser	Dracunculus	Phylogeny+morphology	Artemisia L.	Dracunculus (Bess.) Peterm.	Dracunculus	√	×	×	√
Artemisia kotuchovii Kupr.	Dracunculus Besser	Dracunculus	Phylogeny+morphology	Artemisia L.	Dracunculus (Bess.) Peterm.	Dracunculus	√	√	√	√
Artemisia nanschanica Krasch.	Dracunculus Besser	Dracunculus	Phylogeny+morphology	Artemisia L.	Dracunculus (Bess.) Peterm.	Latilobus Y. R. Ling	√	√	√	√
Artemisia tridactyla Hand.-Mazz.	Dracunculus Besser	Dracunculus	Phylogeny+morphology	Artemisia L.	Dracunculus (Bess.) Peterm.	Latilobus Y. R. Ling	√	√	√	√
Artemisia waltonii J.R.Drumm. ex Pamp.	Dracunculus Besser	Dracunculus	Phylogeny+morphology	Artemisia L.	Dracunculus (Bess.) Peterm.	Dracunculus	√	√	√	√
Artemisia arctisibirica Korobkov	Dracunculus Besser	Laciniatae (Kitam.) B.H.Jiao & T.G.Gao	Phylogeny+morphology	Artemisia L.	Artemisia	Abrotanum Bess.	√	√	√	√
Artemisia armeniaca Lam.	Dracunculus Besser	Laciniatae (Kitam.) B.H.Jiao & T.G.Gao	Phylogeny+morphology	Artemisia L.	Artemisia	Abrotanum Bess.	√	√	√	√
Artemisia atrata Lam.	Dracunculus Besser	Laciniatae (Kitam.) B.H.Jiao & T.G.Gao	Phylogeny+morphology	Artemisia L.	Artemisia	Abrotanum Bess.	√	√	√	√
Artemisia insipida Vill.	Dracunculus Besser	Laciniatae (Kitam.) B.H.Jiao & T.G.Gao	Phylogeny+morphology	Artemisia L.	Artemisia	Abrotanum Bess.	√	√	√	√
Artemisia laciniata Willd.	Dracunculus Besser	Laciniatae (Kitam.) B.H.Jiao & T.G.Gao	Phylogeny+morphology	Artemisia L.	Artemisia	Abrotanum Bess.	√	√	√	√
Artemisia latifolia Ledeb.	Dracunculus Besser	Laciniatae (Kitam.) B.H.Jiao & T.G.Gao	Phylogeny+morphology	Artemisia L.	Artemisia	Abrotanum Bess.	√	√	√	√
Artemisia longipetiolata Charit.	Dracunculus Besser	Laciniatae (Kitam.) B.H.Jiao & T.G.Gao	morphology	Artemisia L.	Artemisia	Abrotanum Bess.	√	×	×	×
Artemisia macrorhiza Turcz.	Dracunculus Besser	Laciniatae (Kitam.) B.H.Jiao & T.G.Gao	morphology	Artemisia L.	Artemisia	Abrotanum Bess.	√	√	√	√
Artemisia maximovicziana Krasch. ex Poljakov	Dracunculus Besser	Laciniatae (Kitam.) B.H.Jiao & T.G.Gao	Phylogeny+morphology	Artemisia L.	Artemisia	Abrotanum Bess.	√	√	√	√
Artemisia medioxima Krasch. ex Poljakov	Dracunculus Besser	Laciniatae (Kitam.) B.H.Jiao & T.G.Gao	Phylogeny+morphology	Artemisia L.	Artemisia	Abrotanum Bess.	√	√	√	√
Artemisia oelandica (Besser) Krasch.	Dracunculus Besser	Laciniatae (Kitam.) B.H.Jiao & T.G.Gao	Phylogeny+morphology	Artemisia L.	Artemisia	Abrotanum Bess.	√	√	√	√
Artemisia pancicii Ronniger ex Danihelka & Marhold	Dracunculus Besser	Laciniatae (Kitam.) B.H.Jiao & T.G.Gao	Phylogeny+morphology	Artemisia L.	Artemisia	Abrotanum Bess.	√	√	√	√
Artemisia phaeolepis Krasch.	Dracunculus Besser	Laciniatae (Kitam.) B.H.Jiao & T.G.Gao	Phylogeny+morphology	Artemisia L.	Artemisia	Abrotanum Bess.	√	√	√	√
Artemisia remotiloba Krasch. ex Poljakov	Dracunculus Besser	Laciniatae (Kitam.) B.H.Jiao & T.G.Gao	Phylogeny+morphology	Artemisia L.	Artemisia	Abrotanum Bess.	√	√	√	√
Artemisia sibirica (L.) Maxim.	Dracunculus Besser	Laciniatae (Kitam.) B.H.Jiao & T.G.Gao	Phylogeny+morphology	Filifolium Kitam.	——	——	×	×	×	×
Artemisia tanacetifolia L.	Dracunculus Besser	Laciniatae (Kitam.) B.H.Jiao & T.G.Gao	Phylogeny+morphology	Artemisia L.	Artemisia	Abrotanum Bess.	√	√	√	√
Artemisia transbaicalensis Leonova	Dracunculus Besser	Laciniatae (Kitam.) B.H.Jiao & T.G.Gao	morphology	Artemisia L.	Artemisia	Abrotanum Bess.	√	√	√	√
Artemisia abolinii Lazkov	Dracunculus Besser	Latilobus Y. R. Ling	morphology	Artemisia L.	Dracunculus (Bess.) Peterm.	Dracunculus	√	×	×	√
Artemisia albicerata Krasch.	Dracunculus Besser	Latilobus Y. R. Ling	Phylogeny+morphology	Artemisia L.	Dracunculus (Bess.) Peterm.	Dracunculus	×	√	√	×
Artemisia angustissima Nakai	Dracunculus Besser	Latilobus Y. R. Ling	Phylogeny+morphology	Artemisia L.	Dracunculus (Bess.) Peterm.	Latilobus Y. R. Ling	√	√	√	√
Artemisia arenaria DC.	Dracunculus Besser	Latilobus Y. R. Ling	Phylogeny+morphology	Artemisia L.	Dracunculus (Bess.) Peterm.	Dracunculus	√	×	√	√
Artemisia bargusinensis Spreng.	Dracunculus Besser	Latilobus Y. R. Ling	Phylogeny+morphology	Artemisia L.	Dracunculus (Bess.) Peterm.	Latilobus Y. R. Ling	√	√	√	√
Artemisia borealis Pall.	Dracunculus Besser	Latilobus Y. R. Ling	Phylogeny+morphology	Artemisia L.	Dracunculus (Bess.) Peterm.	Dracunculus	×	×	×	√
Artemisia campestris L.	Dracunculus Besser	Latilobus Y. R. Ling	Phylogeny+morphology	Artemisia L.	Dracunculus (Bess.) Peterm.	Dracunculus	√	√	√	√
Artemisia capillaris Thunb.	Dracunculus Besser	Latilobus Y. R. Ling	Phylogeny+morphology	Artemisia L.	Dracunculus (Bess.) Peterm.	Dracunculus	√	√	√	√
Artemisia cashemirica M.K.Kaul & S.K.Bakshi	Dracunculus Besser	Latilobus Y. R. Ling	morphology	Artemisia L.	Dracunculus (Bess.) Peterm.	Dracunculus	√	√	√	√
Artemisia chienshanica Ling & W.Wang	Dracunculus Besser	Latilobus Y. R. Ling	morphology	Artemisia L.	Dracunculus (Bess.) Peterm.	Latilobus Y. R. Ling	√	×	×	√
Artemisia codringtonii Rech.f.	Dracunculus Besser	Latilobus Y. R. Ling	Phylogeny+morphology	Artemisia L.	Dracunculus (Bess.) Peterm.	Turaniphytum (Poljak.) Ling Y.R.	√	×	×	×
Artemisia congesta Kitam.	Dracunculus Besser	Latilobus Y. R. Ling	Phylogeny+morphology	Artemisia L.	Dracunculus (Bess.) Peterm.	Dracunculus	√	√	√	√
Artemisia crithmifolia L.	Dracunculus Besser	Latilobus Y. R. Ling	morphology	Artemisia L.	Dracunculus (Bess.) Peterm.	Dracunculus	√	×	×	√
Artemisia demissa Krasch.	Dracunculus Besser	Latilobus Y. R. Ling	Phylogeny+morphology	Artemisia L.	Dracunculus (Bess.) Peterm.	Dracunculus	√	√	√	√
Artemisia depauperata Krasch.	Dracunculus Besser	Latilobus Y. R. Ling	Phylogeny+morphology	Artemisia L.	Dracunculus (Bess.) Peterm.	Latilobus Y. R. Ling	×	√	√	×
Artemisia desertorum Spreng.	Dracunculus Besser	Latilobus Y. R. Ling	Phylogeny+morphology	Artemisia L.	Dracunculus (Bess.) Peterm.	Latilobus Y. R. Ling	√	√	√	√
Artemisia dolosa Krasch.	Dracunculus Besser	Latilobus Y. R. Ling	Phylogeny+morphology	Artemisia L.	Dracunculus (Bess.) Peterm.	Dracunculus	√	√	√	√
Artemisia duthreuilderhinsi Krasch.	Dracunculus Besser	Latilobus Y. R. Ling	Phylogeny+morphology	Artemisia L.	Dracunculus (Bess.) Peterm.	Latilobus Y. R. Ling	×	×	×	×
Artemisia eranthema Bunge	Dracunculus Besser	Latilobus Y. R. Ling	Phylogeny+morphology	Artemisia L.	Dracunculus (Bess.) Peterm.	Turaniphytum (Poljak.) Ling Y.R.	√	×	×	×
Artemisia eriocarpa Bunge	Dracunculus Besser	Latilobus Y. R. Ling	Phylogeny+morphology	Artemisia L.	Dracunculus (Bess.) Peterm.	Turaniphytum (Poljak.) Ling Y.R.	√	×	×	×
Artemisia eriopoda Bunge	Dracunculus Besser	Latilobus Y. R. Ling	Phylogeny+morphology	Artemisia L.	Dracunculus (Bess.) Peterm.	Sect. Latilobus Y. R. Ling	√	√	√	√
Artemisia flahaultii Emb. & Maire	Dracunculus Besser	Latilobus Y. R. Ling	morphology	Artemisia L.	Dracunculus (Bess.) Peterm.	Dracunculus	√	√	√	√
Artemisia forrestii W.W.Sm.	Dracunculus Besser	Latilobus Y. R. Ling	Phylogeny+morphology	Artemisia L.	Dracunculus (Bess.) Peterm.	Dracunculus	√	√	√	√
Artemisia gansuensis Ling & Y.R.Ling	Dracunculus Besser	Latilobus Y. R. Ling	Phylogeny+morphology	Artemisia L.	Dracunculus (Bess.) Peterm.	Dracunculus	√	√	√	√
Artemisia globosa Krasch.	Dracunculus Besser	Latilobus Y. R. Ling	Phylogeny+morphology	Artemisia L.	Dracunculus (Bess.) Peterm.	Dracunculus	√	√	√	√
Artemisia globosoides Ling & Y.R.Ling	Dracunculus Besser	Latilobus Y. R. Ling	Phylogeny+morphology	Artemisia L.	Dracunculus (Bess.) Peterm.	Dracunculus	√	√	√	√
Artemisia gyangzeensis Ling & Y.R.Ling	Dracunculus Besser	Latilobus Y. R. Ling	morphology	Artemisia L.	Dracunculus (Bess.) Peterm.	Dracunculus	√	√	√	√
Artemisia hallaisanensis Nakai	Dracunculus Besser	Latilobus Y. R. Ling	morphology	Artemisia L.	Dracunculus (Bess.) Peterm.	Dracunculus	×	√	√	×
Artemisia halodendron Turcz. ex Besser	Dracunculus Besser	Latilobus Y. R. Ling	Phylogeny+morphology	Artemisia L.	Dracunculus (Bess.) Peterm.	Dracunculus	√	√	√	√
Artemisia hancei (Pamp.) Ling & Y.R.Ling	Dracunculus Besser	Latilobus Y. R. Ling	Phylogeny+morphology	Artemisia L.	Dracunculus (Bess.) Peterm.	Latilobus Y. R. Ling	√	√	√	√
Artemisia henriettae Krasch.	Dracunculus Besser	Latilobus Y. R. Ling	morphology	Artemisia L.	Dracunculus (Bess.) Peterm.	Dracunculus	×	√	√	×
Artemisia implicata T.G.Leonova	Dracunculus Besser	Latilobus Y. R. Ling	Phylogeny+morphology	Artemisia L.	Dracunculus (Bess.) Peterm.	Dracunculus	√	√	√	√
Artemisia insularis Kitam.	Dracunculus Besser	Latilobus Y. R. Ling	morphology	Artemisia L.	Dracunculus (Bess.) Peterm.	Dracunculus	√	√	√	√
Artemisia japonica Thunb.	Dracunculus Besser	Latilobus Y. R. Ling	Phylogeny+morphology	Artemisia L.	Dracunculus (Bess.) Peterm.	Latilobus Y. R. Ling	√	√	√	√
Artemisia jordanica Danin	Dracunculus Besser	Latilobus Y. R. Ling	Phylogeny+morphology	Artemisia L.	Dracunculus (Bess.) Peterm.	Dracunculus	√	√	√	√
Artemisia karavajevii Leonova	Dracunculus Besser	Latilobus Y. R. Ling	Phylogeny+morphology	Artemisia L.	Dracunculus (Bess.) Peterm.	Dracunculus	√	√	√	√
Artemisia kelleri Krasch.	Dracunculus Besser	Latilobus Y. R. Ling	Phylogeny+morphology	Artemisia L.	Dracunculus (Bess.) Peterm.	Dracunculus	√	√	√	√
Artemisia klementzae Krasch.	Dracunculus Besser	Latilobus Y. R. Ling	Phylogeny+morphology	Artemisia L.	Dracunculus (Bess.) Peterm.	Dracunculus	√	√	√	√
Artemisia kuschakewiczii C.Winkl.	Dracunculus Besser	Latilobus Y. R. Ling	Phylogeny+morphology	Artemisia L.	Dracunculus (Bess.) Peterm.	Dracunculus	√	√	√	√
Artemisia ledebouriana Besser	Dracunculus Besser	Latilobus Y. R. Ling	Phylogeny+morphology	Artemisia L.	Dracunculus (Bess.) Peterm.	Dracunculus	√	√	√	√
Artemisia limosa Koidz.	Dracunculus Besser	Latilobus Y. R. Ling	Phylogeny+morphology	Artemisia L.	Dracunculus (Bess.) Peterm.	Dracunculus	×	√	√	√
Artemisia lipskyi Poljakov	Dracunculus Besser	Latilobus Y. R. Ling	morphology	Artemisia L.	Dracunculus (Bess.) Peterm.	Dracunculus	√	√	√	√
Artemisia littoricola Kitam.	Dracunculus Besser	Latilobus Y. R. Ling	Phylogeny+morphology	Artemisia L.	Dracunculus (Bess.) Peterm.	Latilobus Y. R. Ling	√	√	√	√
Artemisia macilenta (Maxim.) Krasch.	Dracunculus Besser	Latilobus Y. R. Ling	Phylogeny+morphology	Artemisia L.	Dracunculus (Bess.) Peterm.	Dracunculus	√	√	√	√
Artemisia mairei H.Lév.	Dracunculus Besser	Latilobus Y. R. Ling	Phylogeny+morphology	Artemisia L.	Dracunculus (Bess.) Peterm.	Dracunculus	√	√	√	√
Artemisia manshurica (Kom.) Kom.	Dracunculus Besser	Latilobus Y. R. Ling	Phylogeny+morphology	Artemisia L.	Dracunculus (Bess.) Peterm.	Latilobus Y. R. Ling	√	√	√	√
Artemisia marschalliana Spreng.	Dracunculus Besser	Latilobus Y. R. Ling	Phylogeny+morphology	Artemisia L.	Dracunculus (Bess.) Peterm.	Dracunculus	√	×	√	√
Artemisia monosperma Delile	Dracunculus Besser	Latilobus Y. R. Ling	Phylogeny+morphology	Artemisia L.	Dracunculus (Bess.) Peterm.	Dracunculus	√	√	√	√
Artemisia morrisonensis Hayata	Dracunculus Besser	Latilobus Y. R. Ling	Phylogeny+morphology	Artemisia L.	Dracunculus (Bess.) Peterm.	Dracunculus	√	√	√	√
Artemisia mustangensis Yonek.	Dracunculus Besser	Latilobus Y. R. Ling	morphology	Artemisia L.	Dracunculus (Bess.) Peterm.	Dracunculus	√	×	×	√
Artemisia niitakayamensis Hayata	Dracunculus Besser	Latilobus Y. R. Ling	Phylogeny+morphology	Artemisia L.	Dracunculus (Bess.) Peterm.	Dracunculus	√	√	√	√
Artemisia nortonii Pamp.	Dracunculus Besser	Latilobus Y. R. Ling	morphology	Artemisia L.	Dracunculus (Bess.) Peterm.	Dracunculus	√	√	√	√
Artemisia olgensis (Vorosch) Vorosch.	Dracunculus Besser	Latilobus Y. R. Ling	morphology	Artemisia L.	Dracunculus (Bess.) Peterm.	Dracunculus	×	√	√	×
Artemisia oligocarpa Hayata	Dracunculus Besser	Latilobus Y. R. Ling	morphology	Artemisia L.	Dracunculus (Bess.) Peterm.	Dracunculus	√	√	√	√
Artemisia ordosica Krasch.	Dracunculus Besser	Latilobus Y. R. Ling	Phylogeny+morphology	Artemisia L.	Dracunculus (Bess.) Peterm.	Dracunculus	√	√	√	√
Artemisia oxycephala Kitag.	Dracunculus Besser	Latilobus Y. R. Ling	Phylogeny+morphology	Artemisia L.	Dracunculus (Bess.) Peterm.	Dracunculus	√	√	√	√
Artemisia pannosa Krasch.	Dracunculus Besser	Latilobus Y. R. Ling	Phylogeny+morphology	Artemisia L.	Dracunculus (Bess.) Peterm.	Dracunculus	√	√	√	√
Artemisia parviflora Roxb. ex D.Don	Dracunculus Besser	Latilobus Y. R. Ling	Phylogeny+morphology	Artemisia L.	Dracunculus (Bess.) Peterm.	Latilobus Y. R. Ling	√	√	√	√
Artemisia pengchuoensis Y.R.Ling & S.Y.Zhao	Dracunculus Besser	Latilobus Y. R. Ling	morphology	Artemisia L.	Dracunculus (Bess.) Peterm.	Dracunculus	√	√	√	√
Artemisia pewzowi C.Winkl.	Dracunculus Besser	Latilobus Y. R. Ling	Phylogeny+morphology	Artemisia L.	Dracunculus (Bess.) Peterm.	Dracunculus	√	×	×	√
Artemisia pewzowii Krasch.	Dracunculus Besser	Latilobus Y. R. Ling	morphology	Artemisia L.	Dracunculus (Bess.) Peterm.	Dracunculus	×	√	√	×
Artemisia prattii (Pamp.) Ling & Y.R.Ling	Dracunculus Besser	Latilobus Y. R. Ling	Phylogeny+morphology	Artemisia L.	Dracunculus (Bess.) Peterm.	Dracunculus	√	√	√	√
Artemisia pubescens Ledeb.	Dracunculus Besser	Latilobus Y. R. Ling	Phylogeny+morphology	Artemisia L.	Dracunculus (Bess.) Peterm.	Dracunculus	√	√	√	√
Artemisia pycnocephala DC.	Dracunculus Besser	Latilobus Y. R. Ling	Phylogeny+morphology	Artemisia L.	Dracunculus (Bess.) Peterm.	Dracunculus	√	√	√	√
Artemisia pycnorrhiza Ledeb.	Dracunculus Besser	Latilobus Y. R. Ling	Phylogeny+morphology	Artemisia L.	Dracunculus (Bess.) Peterm.	Dracunculus	√	×	×	√
Artemisia quinqueloba Trautv.	Dracunculus Besser	Latilobus Y. R. Ling	Phylogeny+morphology	Artemisia L.	Dracunculus (Bess.) Peterm.	Dracunculus	√	√	√	√
Artemisia remosa Sugaw.	Dracunculus Besser	Latilobus Y. R. Ling	morphology	Artemisia L.	Dracunculus (Bess.) Peterm.	Dracunculus	√	×	×	√
Artemisia richardsoniana Besser	Dracunculus Besser	Latilobus Y. R. Ling	Phylogeny+morphology	Artemisia L.	Dracunculus (Bess.) Peterm.	Dracunculus	√	×	√	×
Artemisia saposhnikovii Krasch. ex Poljakov	Dracunculus Besser	Latilobus Y. R. Ling	Phylogeny+morphology	Artemisia L.	Dracunculus (Bess.) Peterm.	Dracunculus	√	√	√	√
Artemisia scoparia Waldst. & Kit.	Dracunculus Besser	Latilobus Y. R. Ling	Phylogeny+morphology	Artemisia L.	Dracunculus (Bess.) Peterm.	Dracunculus	√	√	√	√
Artemisia songarica Schrenk	Dracunculus Besser	Latilobus Y. R. Ling	Phylogeny+morphology	Artemisia L.	Dracunculus (Bess.) Peterm.	Dracunculus	√	√	√	√
Artemisia sphaerocephala Krasch.	Dracunculus Besser	Latilobus Y. R. Ling	Phylogeny+morphology	Artemisia L.	Dracunculus (Bess.) Peterm.	Dracunculus	√	√	√	√
Artemisia stricta Edgew.	Dracunculus Besser	Latilobus Y. R. Ling	morphology	Artemisia L.	Dracunculus (Bess.) Peterm.	Dracunculus	√	√	√	√
Artemisia swatensis Podlech	Dracunculus Besser	Latilobus Y. R. Ling	morphology	Artemisia L.	Dracunculus (Bess.) Peterm.	Dracunculus	√	√	√	√
Artemisia tomentella Trautv.	Dracunculus Besser	Latilobus Y. R. Ling	Phylogeny+morphology	Artemisia L.	Dracunculus (Bess.) Peterm.	Dracunculus	√	√	√	√
Artemisia trautvetteriana Besser	Dracunculus Besser	Latilobus Y. R. Ling	Phylogeny+morphology	Artemisia L.	Dracunculus (Bess.) Peterm.	Dracunculus	√	√	√	√
Artemisia tsugitakaensis (Kitam.) Ling & Y.R.Ling	Dracunculus Besser	Latilobus Y. R. Ling	morphology	Artemisia L.	Dracunculus (Bess.) Peterm.	Dracunculus	√	√	√	√
Artemisia wellbyi Hemsl. & H.Pearson	Dracunculus Besser	Latilobus Y. R. Ling	Phylogeny+morphology	Artemisia L.	Dracunculus (Bess.) Peterm.	Dracunculus	×	√	√	×
Artemisia wudanica Liou & W.Wang	Dracunculus Besser	Latilobus Y. R. Ling	Phylogeny+morphology	Artemisia L.	Dracunculus (Bess.) Peterm.	Dracunculus	√	√	√	√
Artemisia xanthochroa Krasch.	Dracunculus Besser	Latilobus Y. R. Ling	Phylogeny+morphology	Artemisia L.	Dracunculus (Bess.) Peterm.	Dracunculus	√	√	√	√
Artemisia xigazeensis Y.R.Ling & M.G.Gilbert	Dracunculus Besser	Latilobus Y. R. Ling	Phylogeny+morphology	Artemisia L.	Dracunculus (Bess.) Peterm.	Dracunculus	√	√	√	√
Artemisia yamadae (Kitam.) Hideki Takah. & Barkalov	Dracunculus Besser	Latilobus Y. R. Ling	morphology	Artemisia L.	Dracunculus (Bess.) Peterm.	Dracunculus	√	×	×	√
Artemisia bejdemaniae Leonova	Dracunculus Besser	Norvegicae (Rydb.) B.H.Jiao & T.G.Gao	morphology	Artemisia L.	Artemisia	Abrotanum Bess.	√	√	√	√
Artemisia eriantha Ten.	Dracunculus Besser	Norvegicae (Rydb.) B.H.Jiao & T.G.Gao	morphology	Artemisia L.	Artemisia	Abrotanum Bess.	√	×	×	√
Artemisia norvegica Fr.	Dracunculus Besser	Norvegicae (Rydb.) B.H.Jiao & T.G.Gao	Phylogeny+morphology	Artemisia L.	Artemisia	Abrotanum Bess.	√	√	√	√
Artemisia punctigera Krasch. ex Poljakov	Dracunculus Besser	Norvegicae (Rydb.) B.H.Jiao & T.G.Gao	Phylogeny+morphology	Artemisia L.	Artemisia	Abrotanum Bess.	√	√	√	√
Artemisia sinanensis Y.Yabe	Dracunculus Besser	Norvegicae (Rydb.) B.H.Jiao & T.G.Gao	Phylogeny+morphology	Artemisia L.	Artemisia	Abrotanum Bess.	√	√	√	√
Artemisia subarctica Krasch.	Dracunculus Besser	Norvegicae (Rydb.) B.H.Jiao & T.G.Gao	Phylogeny+morphology	Artemisia L.	Artemisia	Abrotanum Bess.	√	×	√	√
Artemisia keiskeana Miq.	Dracunculus Besser	Paniculigerae (Poljak.) B.H.Jiao & T.G.Gao	Phylogeny+morphology	Artemisia L.	Artemisia	Artemisia	√	√	√	√
Artemisia pedunculosa Miq.	Dracunculus Besser	Paniculigerae (Poljak.) B.H.Jiao & T.G.Gao	Phylogeny+morphology	Artemisia L.	Artemisia	Artemisia	√	√	√	√
Artemisia brachanthemoides C.Winkl.	Dracunculus Besser	Salsoloides T.G. Leonova	Phylogeny+morphology	Kaschgaria Poljak.	——	——	×	×	×	×
Artemisia rubiginosa B. H. Jiao & T. G. Gao	Dracunculus Besser	Salsoloides T.G. Leonova	Phylogeny+morphology	Kaschgaria Poljak.	——	——	×	×	×	×
Artemisia salsoloides Willd.	Dracunculus Besser	Salsoloides T.G. Leonova	Phylogeny+morphology	Artemisia L.	Dracunculus (Bess.) Peterm.	Dracunculus	√	√	√	√
Artemisia australis Less.	Pacifica C.R. Hobbs & B.G. Baldwin	Pacifica	Phylogeny+morphology	Artemisia L.	Artemisia	Abrotanum Bess.	√	√	√	√
Artemisia chinensis L.	Pacifica C.R. Hobbs & B.G. Baldwin	Pacifica	Phylogeny+morphology	Crossostephium Less.	——	——	×	×	×	×
Artemisia kauaiensis (Skottsb.) Skottsb.	Pacifica C.R. Hobbs & B.G. Baldwin	Pacifica	Phylogeny+morphology	Artemisia L.	Artemisia	Abrotanum Bess.	√	√	√	√
Artemisia mauiensis Skottsb.	Pacifica C.R. Hobbs & B.G. Baldwin	Pacifica	Phylogeny+morphology	Artemisia L.	Artemisia	Abrotanum Bess.	√	√	√	√
Artemisia biennis Willd.	Pectinatae B.H.Jiao & T.G.Gao	Hedinianae (Y. R. Ling) B.H.Jiao & T.G.Gao	Phylogeny+morphology	Artemisia L.	Artemisia	Abrotanum Bess.	√	√	√	√
Artemisia hedinii Ostenf.	Pectinatae B.H.Jiao & T.G.Gao	Hedinianae (Y. R. Ling) B.H.Jiao & T.G.Gao	Phylogeny+morphology	Artemisia L.	Artemisia	Abrotanum Bess.	√	√	√	√
Artemisia magellanica Sch.Bip.	Pectinatae B.H.Jiao & T.G.Gao	Hedinianae (Y. R. Ling) B.H.Jiao & T.G.Gao	Phylogeny+morphology	Artemisia L.	Artemisia	Abrotanum Bess.	√	√	√	√
Artemisia tournefortiana Rchb.	Pectinatae B.H.Jiao & T.G.Gao	Hedinianae (Y. R. Ling) B.H.Jiao & T.G.Gao	Phylogeny+morphology	Artemisia L.	Artemisia	Abrotanum Bess.	√	√	√	√
Artemisia abyssinica Sch.Bip. ex Oliv. & Hiern	Pectinatae B.H.Jiao & T.G.Gao	Pectinatae	morphology	Artemisia L.	Artemisia	Abrotanum Bess.	√	√	√	√
Artemisia baxoiensis B.H.Jiao & T.G.Gao	Pectinatae B.H.Jiao & T.G.Gao	Pectinatae	Phylogeny+morphology	Artemisia L.	Artemisia	Abrotanum Bess.	√	√	√	√
Artemisia klotzschiana Besser	Pectinatae B.H.Jiao & T.G.Gao	Pectinatae	morphology	Artemisia L.	Artemisia	Abrotanum Bess.	√	×	√	√
Artemisia pectinata Pall.	Pectinatae B.H.Jiao & T.G.Gao	Pectinatae	Phylogeny+morphology	Neopallasia Poljak.	——	——	×	×	×	×
Artemisia schimperi Sch.Bip. ex Engl.	Pectinatae (Y. R. Ling) B.H.Jiao & T.G.Gao	Pectinatae	morphology	Artemisia L.	Artemisia	Abrotanum Bess.	√	√	√	√
Artemisia tilhoana Quézel	Pectinatae B.H.Jiao & T.G.Gao	Pectinatae	morphology	Artemisia L.	Artemisia	Abrotanum Bess.	√	√	√	√
Artemisia abrotanum L.	Ponticae (Y. R. Ling) B.H.Jiao & T.G.Gao	Ponticae	Phylogeny+morphology	Artemisia L.	Artemisia	Abrotanum Bess.	√	√	√	√
Artemisia adamsii Besser	Ponticae (Y. R. Ling) B.H.Jiao & T.G.Gao	Ponticae	Phylogeny+morphology	Artemisia L.	Artemisia	Abrotanum Bess.	√	√	√	√
Artemisia afra Jacq. ex Willd.	Ponticae (Y. R. Ling) B.H.Jiao & T.G.Gao	Ponticae	Phylogeny+morphology	Artemisia L.	Artemisia	Abrotanum Bess.	√	√	√	√
Artemisia aksaiensis Y.R.Ling	Ponticae (Y. R. Ling) B.H.Jiao & T.G.Gao	Ponticae	Phylogeny+morphology	Artemisia L.	Artemisia	Abrotanum Bess.	√	√	√	√
Artemisia alba Turra	Ponticae (Y. R. Ling) B.H.Jiao & T.G.Gao	Ponticae	Phylogeny+morphology	Artemisia L.	Artemisia	Abrotanum Bess.	√	√	√	√
Artemisia andersiana Podlech	Ponticae (Y. R. Ling) B.H.Jiao & T.G.Gao	Ponticae	morphology	Artemisia L.	Artemisia	Abrotanum Bess.	√	√	√	√
Artemisia baimaensis Y.R.Ling & Z.C.Chuo	Ponticae (Y. R. Ling) B.H.Jiao & T.G.Gao	Ponticae	morphology	Artemisia L.	Artemisia	Abrotanum Bess.	√	√	√	√
Artemisia brachyloba Franch.	Ponticae (Y. R. Ling) B.H.Jiao & T.G.Gao	Ponticae	Phylogeny+morphology	Artemisia L.	Artemisia	Abrotanum Bess.	√	√	√	√
Artemisia chamaemelifolia Vill.	Ponticae (Y. R. Ling) B.H.Jiao & T.G.Gao	Ponticae	Phylogeny+morphology	Artemisia L.	Artemisia	Abrotanum Bess.	√	√	√	√
Artemisia dalai-lamae Krasch.	Ponticae (Y. R. Ling) B.H.Jiao & T.G.Gao	Ponticae	Phylogeny+morphology	Artemisia L.	Artemisia	Abrotanum Bess.	√	√	√	×
Artemisia freyniana (Pamp.) Krasch.	Ponticae (Y. R. Ling) B.H.Jiao & T.G.Gao	Ponticae	Phylogeny+morphology	Artemisia L.	Artemisia	Abrotanum Bess.	√	√	√	√
Artemisia gmelinii Weber ex Stechm.	Ponticae (Y. R. Ling) B.H.Jiao & T.G.Gao	Ponticae	Phylogeny+morphology	Artemisia L.	Artemisia	Abrotanum Bess.	√	√	√	√
Artemisia hololeuca M.Bieb. ex Besser	Ponticae (Y. R. Ling) B.H.Jiao & T.G.Gao	Ponticae	Phylogeny+morphology	Artemisia L.	Artemisia	Abrotanum Bess.	√	√	√	√
Artemisia macrantha Ledeb.	Ponticae (Y. R. Ling) B.H.Jiao & T.G.Gao	Ponticae	Phylogeny+morphology	Artemisia L.	Artemisia	Abrotanum Bess.	√	√	√	√
Artemisia mesatlantica Maire	Ponticae (Y. R. Ling) B.H.Jiao & T.G.Gao	Ponticae	morphology	Artemisia L.	Artemisia	Abrotanum Bess.	√	√	√	√
Artemisia molinieri Quézel, Barbero & R.J.Loisel	Ponticae (Y. R. Ling) B.H.Jiao & T.G.Gao	Ponticae	Phylogeny+morphology	Artemisia L.	Artemisia	Abrotanum Bess.	√	√	√	√
Artemisia negrei A.Ouyahya	Ponticae (Y. R. Ling) B.H.Jiao & T.G.Gao	Ponticae	morphology	Artemisia L.	Artemisia	Abrotanum Bess.	√	√	√	√
Artemisia olchonensis Leonova	Ponticae (Y. R. Ling) B.H.Jiao & T.G.Gao	Ponticae	morphology	Artemisia L.	Artemisia	Abrotanum Bess.	√	√	√	√
Artemisia persica Boiss.	Ponticae (Y. R. Ling) B.H.Jiao & T.G.Gao	Ponticae	Phylogeny+morphology	Artemisia L.	Artemisia	Absinthium DC.	√	√	√	√
Artemisia polybotryoidea Y.R.Ling	Ponticae (Y. R. Ling) B.H.Jiao & T.G.Gao	Ponticae	morphology	Artemisia L.	Artemisia	Abrotanum Bess.	√	√	√	√
Artemisia pontica L.	Ponticae (Y. R. Ling) B.H.Jiao & T.G.Gao	Ponticae	Phylogeny+morphology	Artemisia L.	Artemisia	Abrotanum Bess.	√	√	√	√
Artemisia stechmanniana Besser	Ponticae (Y. R. Ling) B.H.Jiao & T.G.Gao	Ponticae	Phylogeny+morphology	Artemisia L.	Artemisia	Abrotanum Bess.	√	×	×	√
Artemisia vestita Wall. ex Besser	Ponticae (Y. R. Ling) B.H.Jiao & T.G.Gao	Ponticae	Phylogeny+morphology	Artemisia L.	Artemisia	Abrotanum Bess.	√	√	√	√
Artemisia anethifolia Weber ex Stechm.	Seriphidium Besser ex Less.	Anethifoliae (Poljak.) B.H.Jiao & T.G.Gao	Phylogeny+morphology	Artemisia L.	Artemisia	Absinthium DC.	√	√	√	√
Artemisia anethoides Mattf.	Seriphidium Besser ex Less.	Anethifoliae (Poljak.) B.H.Jiao & T.G.Gao	Phylogeny+morphology	Artemisia L.	Artemisia	Absinthium DC.	√	√	√	√
Artemisia fauriei Nakai	Seriphidium Besser ex Less.	Anethifoliae (Poljak.) B.H.Jiao & T.G.Gao	morphology	Artemisia L.	Artemisia	Abrotanum Bess.	√	√	√	√
Artemisia fukudo Makino	Seriphidium Besser ex Less.	Anethifoliae (Poljak.) B.H.Jiao & T.G.Gao	Phylogeny+morphology	Artemisia L.	Artemisia	Abrotanum Bess.	√	√	√	√
Artemisia nakaii Pamp.	Seriphidium Besser ex Less.	Anethifoliae (Poljak.) B.H.Jiao & T.G.Gao	Phylogeny+morphology	Artemisia L.	Artemisia	Abrotanum Bess.	√	√	√	√
Artemisia przewalskii Krasch.	Seriphidium Besser ex Less.	Anethifoliae (Poljak.) B.H.Jiao & T.G.Gao	morphology	Artemisia L.	Artemisia	Abrotanum Bess.	√	√	√	√
Artemisia annua L.	Seriphidium Besser ex Less.	Annuae Rydb.	Phylogeny+morphology	Artemisia L.	Artemisia	Abrotanum Bess.	√	√	√	√
Artemisia calcicola X.Q.Guo & L.Wang	Seriphidium Besser ex Less.	Annuae Rydb.	morphology	Artemisia L.	Artemisia	Abrotanum Bess.	√	×	×	√
Artemisia caruifolia Buch.-Ham. ex Roxb.	Seriphidium Besser ex Less.	Annuae Rydb.	Phylogeny+morphology	Artemisia L.	Artemisia	Abrotanum Bess.	√	×	×	√
Artemisia aflatunensis Poljakov ex U.P.Pratov & Bakanova	Seriphidium Besser ex Less.	Seriphidium	morphology	Seriphidium (Besser ex Lessing) Fourreau	——	Seriphidium	√	√	√	√
Artemisia albicaulis Nevski	Seriphidium Besser ex Less.	Seriphidium	Phylogeny+morphology	Seriphidium (Besser ex Lessing) Fourreau	——	Seriphidium	√	√	√	√
Artemisia algeriensis Filatova	Seriphidium Besser ex Less.	Seriphidium	Phylogeny+morphology	Seriphidium (Besser ex Lessing) Fourreau	——	Seriphidium	√	√	√	√
Artemisia amoena Poljakov	Seriphidium Besser ex Less.	Seriphidium	morphology	Seriphidium (Besser ex Lessing) Fourreau	——	Seriphidium	√	√	√	√
Artemisia aralensis Krasch.	Seriphidium Besser ex Less.	Seriphidium	Phylogeny+morphology	Seriphidium (Besser ex Lessing) Fourreau	——	Seriphidium	√	√	√	√
Artemisia araxina Takht.	Seriphidium Besser ex Less.	Seriphidium	Phylogeny+morphology	Seriphidium (Besser ex Lessing) Fourreau	——	Seriphidium	√	√	√	√
Artemisia arenicola Krasch. ex Poljakov	Seriphidium Besser ex Less.	Seriphidium	Phylogeny+morphology	Seriphidium (Besser ex Lessing) Fourreau	——	Seriphidium	√	×	×	√
Artemisia assurgens Filatova	Seriphidium Besser ex Less.	Seriphidium	Phylogeny+morphology	Seriphidium (Besser ex Lessing) Fourreau	——	Seriphidium	√	×	×	√
Artemisia aucheri Boiss.	Seriphidium Besser ex Less.	Seriphidium	Phylogeny+morphology	Seriphidium (Besser ex Lessing) Fourreau	——	Seriphidium	√	√	√	√
Artemisia badghysi Krasch. & Lincz. ex Poljakov	Seriphidium Besser ex Less.	Seriphidium	morphology	Seriphidium (Besser ex Lessing) Fourreau	——	Seriphidium	√	×	√	√
Artemisia balchanorum Krasch.	Seriphidium Besser ex Less.	Seriphidium	Phylogeny+morphology	Seriphidium (Besser ex Lessing) Fourreau	——	Seriphidium	√	√	√	√
Artemisia baldshuanica Krasch. & Zopr.	Seriphidium Besser ex Less.	Seriphidium	Phylogeny+morphology	Seriphidium (Besser ex Lessing) Fourreau	——	Seriphidium	√	√	×	√
Artemisia barrelieri Besser	Seriphidium Besser ex Less.	Seriphidium	Phylogeny+morphology	Seriphidium (Besser ex Lessing) Fourreau	——	Seriphidium	√	√	√	√
Artemisia bashkalensis Kursat & Civelek	Seriphidium Besser ex Less.	Seriphidium	morphology	Seriphidium (Besser ex Lessing) Fourreau	——	Seriphidium	√	×	×	√
Artemisia bicolor Rech.f. & Wagenitz	Seriphidium Besser ex Less.	Seriphidium	Phylogeny+morphology	Seriphidium (Besser ex Lessing) Fourreau	——	Seriphidium	√	×	×	√
Artemisia borotalensis Poljakov	Seriphidium Besser ex Less.	Seriphidium	Phylogeny+morphology	Seriphidium (Besser ex Lessing) Fourreau	——	Seriphidium	√	×	×	√
Artemisia brevifolia Wall. ex DC.	Seriphidium Besser ex Less.	Seriphidium	Phylogeny+morphology	Seriphidium (Besser ex Lessing) Fourreau	——	Seriphidium	√	×	×	√
Artemisia caerulescens L.	Seriphidium Besser ex Less.	Seriphidium	Phylogeny+morphology	Seriphidium (Besser ex Lessing) Fourreau	——	Seriphidium	√	√	√	√
Artemisia camelorum Krasch.	Seriphidium Besser ex Less.	Seriphidium	Phylogeny+morphology	Seriphidium (Besser ex Lessing) Fourreau	——	Seriphidium	√	√	√	√
Artemisia chitralensis Podlech	Seriphidium Besser ex Less.	Seriphidium	morphology	Seriphidium (Besser ex Lessing) Fourreau	——	Seriphidium	√	×	×	√
Artemisia cina O.Berg	Seriphidium Besser ex Less.	Seriphidium	Phylogeny+morphology	Seriphidium (Besser ex Lessing) Fourreau	——	Seriphidium	√	√	√	√
Artemisia ciniformis Krasch. & Popov ex Poljakov	Seriphidium Besser ex Less.	Seriphidium	Phylogeny+morphology	Seriphidium (Besser ex Lessing) Fourreau	——	Seriphidium	√	√	√	√
Artemisia compacta Fisch. ex DC.	Seriphidium Besser ex Less.	Seriphidium	Phylogeny+morphology	Seriphidium (Besser ex Lessing) Fourreau	——	Seriphidium	√	√	√	√
Artemisia czukavinae Filatova	Seriphidium Besser ex Less.	Seriphidium	Phylogeny+morphology	Seriphidium (Besser ex Lessing) Fourreau	——	Seriphidium	√	×	×	√
Artemisia densiflora Viv.	Seriphidium Besser ex Less.	Seriphidium	morphology	Seriphidium (Besser ex Lessing) Fourreau	——	Seriphidium	√	×	×	×
Artemisia densifolia Filatova	Seriphidium Besser ex Less.	Seriphidium	Phylogeny+morphology	Seriphidium (Besser ex Lessing) Fourreau	——	Seriphidium	×	√	√	×
Artemisia diffusa Krasch. ex Poljakov	Seriphidium Besser ex Less.	Seriphidium	Phylogeny+morphology	Seriphidium (Besser ex Lessing) Fourreau	——	Seriphidium	√	×	×	√
Artemisia dubjanskyana Krasch. ex Poljakov	Seriphidium Besser ex Less.	Seriphidium	Phylogeny+morphology	Seriphidium (Besser ex Lessing) Fourreau	——	Seriphidium	√	×	×	√
Artemisia dumosa Poljakov	Seriphidium Besser ex Less.	Seriphidium	Phylogeny+morphology	Seriphidium (Besser ex Lessing) Fourreau	——	Seriphidium	√	√	√	√
Artemisia dzevanovskyi Leonova	Seriphidium Besser ex Less.	Seriphidium	Phylogeny+morphology	Seriphidium (Besser ex Lessing) Fourreau	——	Seriphidium	√	×	×	√
Artemisia elongata Filatova & Ladygina	Seriphidium Besser ex Less.	Seriphidium	Phylogeny+morphology	Seriphidium (Besser ex Lessing) Fourreau	——	Seriphidium	√	×	×	√
Artemisia eremophila Krasch. & Butkov ex Poljakov	Seriphidium Besser ex Less.	Seriphidium	Phylogeny+morphology	Seriphidium (Besser ex Lessing) Fourreau	——	Seriphidium	√	×	×	√
Artemisia fedorovii Rzazade	Seriphidium Besser ex Less.	Seriphidium	Phylogeny+morphology	Seriphidium (Besser ex Lessing) Fourreau	——	Seriphidium	√	×	×	√
Artemisia fedtschenkoana Krasch.	Seriphidium Besser ex Less.	Seriphidium	Phylogeny+morphology	Seriphidium (Besser ex Lessing) Fourreau	——	Seriphidium	√	×	×	√
Artemisia ferganensis Krasch. ex Poljakov	Seriphidium Besser ex Less.	Seriphidium	Phylogeny+morphology	Seriphidium (Besser ex Lessing) Fourreau	——	Seriphidium	√	√	√	√
Artemisia finita Kitag.	Seriphidium Besser ex Less.	Seriphidium	Phylogeny+morphology	Seriphidium (Besser ex Lessing) Fourreau	——	Seriphidium	√	√	√	√
Artemisia fragrans Willd.	Seriphidium Besser ex Less.	Seriphidium	Phylogeny+morphology	Seriphidium (Besser ex Lessing) Fourreau	——	Seriphidium	√	√	√	√
Artemisia freitagii Podlech	Seriphidium Besser ex Less.	Seriphidium	morphology	Seriphidium (Besser ex Lessing) Fourreau	——	Seriphidium	√	×	×	√
Artemisia fulvella Filatova & Ladygina	Seriphidium Besser ex Less.	Seriphidium	Phylogeny+morphology	Seriphidium (Besser ex Lessing) Fourreau	——	Seriphidium	√	×	×	√
Artemisia ghazniensis Podlech	Seriphidium Besser ex Less.	Seriphidium	morphology	Seriphidium (Besser ex Lessing) Fourreau	——	Seriphidium	√	×	×	√
Artemisia ghoratensis Podlech	Seriphidium Besser ex Less.	Seriphidium	Phylogeny+morphology	Seriphidium (Besser ex Lessing) Fourreau	——	Seriphidium	√	×	×	√
Artemisia glanduligera Krasch. ex Poljakov	Seriphidium Besser ex Less.	Seriphidium	Phylogeny+morphology	Seriphidium (Besser ex Lessing) Fourreau	——	Seriphidium	√	√	√	√
Artemisia glaucina Krasch. ex Poljak.	Seriphidium Besser ex Less.	Seriphidium	Phylogeny+morphology	Seriphidium (Besser ex Lessing) Fourreau	——	Seriphidium	√	×	×	√
Artemisia gracilescens Krasch. & Iljin	Seriphidium Besser ex Less.	Seriphidium	Phylogeny+morphology	Seriphidium (Besser ex Lessing) Fourreau	——	Seriphidium	√	√	√	√
Artemisia grenardii Franch.	Seriphidium Besser ex Less.	Seriphidium	Phylogeny+morphology	Seriphidium (Besser ex Lessing) Fourreau	——	Seriphidium	√	×	×	√
Artemisia gurganica (Krasch.) Filatova	Seriphidium Besser ex Less.	Seriphidium	morphology	Seriphidium (Besser ex Lessing) Fourreau	——	Seriphidium	√	√	√	√
Artemisia gypsacea Krasch., Popov & Lincz. ex Poljakov	Seriphidium Besser ex Less.	Seriphidium	morphology	Seriphidium (Besser ex Lessing) Fourreau	——	Seriphidium	√	√	√	√
Artemisia halophila Krasch.	Seriphidium Besser ex Less.	Seriphidium	Phylogeny+morphology	Seriphidium (Besser ex Lessing) Fourreau	——	Seriphidium	√	√	√	√
Artemisia heptapotamica Poljakov	Seriphidium Besser ex Less.	Seriphidium	Phylogeny+morphology	Seriphidium (Besser ex Lessing) Fourreau	——	Seriphidium	√	×	×	√
Artemisia herba-alba Asso	Seriphidium Besser ex Less.	Seriphidium	Phylogeny+morphology	Seriphidium (Besser ex Lessing) Fourreau	——	Seriphidium	√	√	√	√
Artemisia huguetii Caball.	Seriphidium Besser ex Less.	Seriphidium	Phylogeny+morphology	Seriphidium (Besser ex Lessing) Fourreau	——	Seriphidium	√	√	√	√
Artemisia ifranensis J.Didier	Seriphidium Besser ex Less.	Seriphidium	morphology	Seriphidium (Besser ex Lessing) Fourreau	——	Seriphidium	√	√	√	√
Artemisia inculta Sieber ex DC.	Seriphidium Besser ex Less.	Seriphidium	Phylogeny+morphology	Seriphidium (Besser ex Lessing) Fourreau	——	Seriphidium	√	√	√	√
Artemisia issykkulensis Poljakov	Seriphidium Besser ex Less.	Seriphidium	Phylogeny+morphology	Seriphidium (Besser ex Lessing) Fourreau	——	Seriphidium	√	√	√	√
Artemisia kandaharensis Podlech	Seriphidium Besser ex Less.	Seriphidium	Phylogeny+morphology	Seriphidium (Besser ex Lessing) Fourreau	——	Seriphidium	√	×	×	√
Artemisia karatavica Krasch. & Abolin ex Poljakov	Seriphidium Besser ex Less.	Seriphidium	Phylogeny+morphology	Seriphidium (Besser ex Lessing) Fourreau	——	Seriphidium	√	×	×	√
Artemisia kasakorum (Krasch.) Pavlov	Seriphidium Besser ex Less.	Seriphidium	morphology	Seriphidium (Besser ex Lessing) Fourreau	——	Seriphidium	√	√	√	√
Artemisia kaschgarica Krasch.	Seriphidium Besser ex Less.	Seriphidium	Phylogeny+morphology	Seriphidium (Besser ex Lessing) Fourreau	——	Seriphidium	√	√	√	√
Artemisia kemrudica Krasch.	Seriphidium Besser ex Less.	Seriphidium	Phylogeny+morphology	Seriphidium (Besser ex Lessing) Fourreau	——	Seriphidium	√	√	√	√
Artemisia kermanensis Podlech	Seriphidium Besser ex Less.	Seriphidium	Phylogeny+morphology	Seriphidium (Besser ex Lessing) Fourreau	——	Seriphidium	√	×	×	√
Artemisia knorringiana Krasch.	Seriphidium Besser ex Less.	Seriphidium	Phylogeny+morphology	Seriphidium (Besser ex Lessing) Fourreau	——	Seriphidium	√	√	√	√
Artemisia kochiiformis Krasch. & Lincz. ex Poljakov	Seriphidium Besser ex Less.	Seriphidium	Phylogeny+morphology	Seriphidium (Besser ex Lessing) Fourreau	——	Seriphidium	√	√	√	√
Artemisia kopetdaghensis Krasch., Popov & Lincz. ex Poljakov	Seriphidium Besser ex Less.	Seriphidium	Phylogeny+morphology	Seriphidium (Besser ex Lessing) Fourreau	——	Seriphidium	√	√	√	√
Artemisia korovinii Poljakov	Seriphidium Besser ex Less.	Seriphidium	Phylogeny+morphology	Seriphidium (Besser ex Lessing) Fourreau	——	Seriphidium	√	√	√	√
Artemisia korshinskyi Krasch. ex Poljakov	Seriphidium Besser ex Less.	Seriphidium	Phylogeny+morphology	Seriphidium (Besser ex Lessing) Fourreau	——	Seriphidium	√	×	×	√
Artemisia kurramensis Qazilb.	Seriphidium Besser ex Less.	Seriphidium	Phylogeny+morphology	Seriphidium (Besser ex Lessing) Fourreau	——	Seriphidium	√	×	×	√
Artemisia lehmanniana Bunge	Seriphidium Besser ex Less.	Seriphidium	Phylogeny+morphology	Seriphidium (Besser ex Lessing) Fourreau	——	Seriphidium	√	√	√	√
Artemisia lercheana Weber ex Stechm.	Seriphidium Besser ex Less.	Seriphidium	Phylogeny+morphology	Seriphidium (Besser ex Lessing) Fourreau	——	Seriphidium	√	√	√	√
Artemisia lessingiana Besser	Seriphidium Besser ex Less.	Seriphidium	Phylogeny+morphology	Seriphidium (Besser ex Lessing) Fourreau	——	Seriphidium	√	√	√	√
Artemisia leucotricha Krasch. ex Ladygina	Seriphidium Besser ex Less.	Seriphidium	Phylogeny+morphology	Seriphidium (Besser ex Lessing) Fourreau	——	Seriphidium	√	×	×	√
Artemisia maritima L.	Seriphidium Besser ex Less.	Seriphidium	Phylogeny+morphology	Seriphidium (Besser ex Lessing) Fourreau	——	Seriphidium	√	√	√	√
Artemisia minchunensis (Y.R.Ling) ined.	Seriphidium Besser ex Less.	Seriphidium	Phylogeny+morphology	Seriphidium (Besser ex Lessing) Fourreau	——	Minchunensa Y. R. Ling	√	×	×	×
Artemisia mogoltavica Poljakov	Seriphidium Besser ex Less.	Seriphidium	morphology	Seriphidium (Besser ex Lessing) Fourreau	——	Seriphidium	√	×	×	√
Artemisia mongolorum Krasch.	Seriphidium Besser ex Less.	Seriphidium	Phylogeny+morphology	Seriphidium (Besser ex Lessing) Fourreau	——	Seriphidium	√	×	×	√
Artemisia mucronulata Poljakov	Seriphidium Besser ex Less.	Seriphidium	morphology	Seriphidium (Besser ex Lessing) Fourreau	——	Seriphidium	√	×	×	√
Artemisia namanganica Poljakov	Seriphidium Besser ex Less.	Seriphidium	Phylogeny+morphology	Seriphidium (Besser ex Lessing) Fourreau	——	Seriphidium	√	√	√	√
Artemisia nigricans Filatova & Ladygina	Seriphidium Besser ex Less.	Seriphidium	morphology	Seriphidium (Besser ex Lessing) Fourreau	——	Seriphidium	√	×	×	√
Artemisia nitrosa Weber ex Stechm.	Seriphidium Besser ex Less.	Seriphidium	Phylogeny+morphology	Seriphidium (Besser ex Lessing) Fourreau	——	Seriphidium	√	√	√	√
Artemisia nutans Willd.	Seriphidium Besser ex Less.	Seriphidium	Phylogeny+morphology	Seriphidium (Besser ex Lessing) Fourreau	——	Seriphidium	√	√	√	√
Artemisia oliveriana J.Gay ex Besser	Seriphidium Besser ex Less.	Seriphidium	Phylogeny+morphology	Seriphidium (Besser ex Lessing) Fourreau	——	Seriphidium	√	×	×	√
Artemisia oranensis Deb. ex Filatova	Seriphidium Besser ex Less.	Seriphidium	morphology	Seriphidium (Besser ex Lessing) Fourreau	——	Seriphidium	√	√	√	√
Artemisia pauciflora Weber ex Stechmann	Seriphidium Besser ex Less.	Seriphidium	Phylogeny+morphology	Seriphidium (Besser ex Lessing) Fourreau	——	Seriphidium	√	√	√	√
Artemisia pineticola Kupr.	Seriphidium Besser ex Less.	Seriphidium	morphology	Seriphidium (Besser ex Lessing) Fourreau	——	Seriphidium	√	√	√	√
Artemisia pineticola Kupr.	Seriphidium Besser ex Less.	Seriphidium	morphology	Seriphidium (Besser ex Lessing) Fourreau	——	Seriphidium	√	√	√	√
Artemisia porrecta Krasch. ex Poljakov	Seriphidium Besser ex Less.	Seriphidium	Phylogeny+morphology	Seriphidium (Besser ex Lessing) Fourreau	——	Seriphidium	√	√	√	√
Artemisia prolixa Krasch. ex Poljakov	Seriphidium Besser ex Less.	Seriphidium	morphology	Seriphidium (Besser ex Lessing) Fourreau	——	Seriphidium	√	√	√	√
Artemisia qingheensis G.Z.Jin	Seriphidium Besser ex Less.	Seriphidium	morphology	Seriphidium (Besser ex Lessing) Fourreau	——	Seriphidium	√	×	×	√
Artemisia quettensis Podlech	Seriphidium Besser ex Less.	Seriphidium	Phylogeny+morphology	Seriphidium (Besser ex Lessing) Fourreau	——	Seriphidium	√	×	×	√
Artemisia ramosa C.Sm. ex Link	Seriphidium Besser ex Less.	Seriphidium	Phylogeny+morphology	Seriphidium (Besser ex Lessing) Fourreau	——	Seriphidium	√	√	√	√
Artemisia rhodantha Rupr.	Seriphidium Besser ex Less.	Seriphidium	Phylogeny+morphology	Seriphidium (Besser ex Lessing) Fourreau	——	Seriphidium	√	√	√	√
Artemisia saharae Pomel	Seriphidium Besser ex Less.	Seriphidium	Phylogeny+morphology	Seriphidium (Besser ex Lessing) Fourreau	——	Seriphidium	√	√	√	√
Artemisia saissanica (Krasch.) Filatova	Seriphidium Besser ex Less.	Seriphidium	Phylogeny+morphology	Seriphidium (Besser ex Lessing) Fourreau	——	Seriphidium	√	√	√	√
Artemisia santolina Schrenk	Seriphidium Besser ex Less.	Seriphidium	Phylogeny+morphology	Seriphidium (Besser ex Lessing) Fourreau	——	Seriphidium	√	√	√	√
Artemisia santonicum L.	Seriphidium Besser ex Less.	Seriphidium	Phylogeny+morphology	Seriphidium (Besser ex Lessing) Fourreau	——	Seriphidium	√	√	√	√
Artemisia saurensis Kupr.	Seriphidium Besser ex Less.	Seriphidium	morphology	Seriphidium (Besser ex Lessing) Fourreau	——	Seriphidium	√	×	×	√
Artemisia sawanensis (Y.R.Ling & Humphries) ined.	Seriphidium Besser ex Less.	Seriphidium	Phylogeny+morphology	Seriphidium (Besser ex Lessing) Fourreau	——	Seriphidium	√	×	×	×
Artemisia schrenkiana Ledeb.	Seriphidium Besser ex Less.	Seriphidium	Phylogeny+morphology	Seriphidium (Besser ex Lessing) Fourreau	——	Seriphidium	√	√	√	√
Artemisia scopiformis Ledeb.	Seriphidium Besser ex Less.	Seriphidium	morphology	Seriphidium (Besser ex Lessing) Fourreau	——	Seriphidium	√	√	√	√
Artemisia scotina Nevski	Seriphidium Besser ex Less.	Seriphidium	morphology	Seriphidium (Besser ex Lessing) Fourreau	——	Seriphidium	√	√	√	√
Artemisia semiarida (Krasch. & Lavrenko) Filatova	Seriphidium Besser ex Less.	Seriphidium	Phylogeny+morphology	Seriphidium (Besser ex Lessing) Fourreau	——	Seriphidium	√	×	×	√
Artemisia sieberi Besser	Seriphidium Besser ex Less.	Seriphidium	Phylogeny+morphology	Seriphidium (Besser ex Lessing) Fourreau	——	Seriphidium	√	√	√	√
Artemisia spicigera K.Koch	Seriphidium Besser ex Less.	Seriphidium	Phylogeny+morphology	Seriphidium (Besser ex Lessing) Fourreau	——	Seriphidium	√	√	√	√
Artemisia stenocephala Krasch. ex Poljakov	Seriphidium Besser ex Less.	Seriphidium	morphology	Seriphidium (Besser ex Lessing) Fourreau	——	Seriphidium	√	√	√	√
Artemisia subchrysolepis Filatova	Seriphidium Besser ex Less.	Seriphidium	morphology	Seriphidium (Besser ex Lessing) Fourreau	——	Seriphidium	√	×	×	√
Artemisia sublessingiana Krasch. ex Poljakov	Seriphidium Besser ex Less.	Seriphidium	Phylogeny+morphology	Seriphidium (Besser ex Lessing) Fourreau	——	Seriphidium	√	×	×	√
Artemisia subsalsa Filatova	Seriphidium Besser ex Less.	Seriphidium	morphology	Seriphidium (Besser ex Lessing) Fourreau	——	Seriphidium	√	×	√	√
Artemisia szowitziana (Besser) Grossh.	Seriphidium Besser ex Less.	Seriphidium	Phylogeny+morphology	Seriphidium (Besser ex Lessing) Fourreau	——	Seriphidium	√	√	√	√
Artemisia taurica Willd.	Seriphidium Besser ex Less.	Seriphidium	Phylogeny+morphology	Seriphidium (Besser ex Lessing) Fourreau	——	Seriphidium	√	√	√	√
Artemisia tecti-mundi Podlech	Seriphidium Besser ex Less.	Seriphidium	Phylogeny+morphology	Seriphidium (Besser ex Lessing) Fourreau	——	Seriphidium	√	×	×	√
Artemisia tenuisecta Nevski	Seriphidium Besser ex Less.	Seriphidium	Phylogeny+morphology	Seriphidium (Besser ex Lessing) Fourreau	——	Seriphidium	√	√	√	√
Artemisia terrae-albae Krasch.	Seriphidium Besser ex Less.	Seriphidium	Phylogeny+morphology	Seriphidium (Besser ex Lessing) Fourreau	——	Seriphidium	√	√	√	√
Artemisia thomsoniana (C.B.Clarke) Filatova	Seriphidium Besser ex Less.	Seriphidium	morphology	Seriphidium (Besser ex Lessing) Fourreau	——	Seriphidium	√	×	×	√
Artemisia tianschanica Krasch. ex Poljakov	Seriphidium Besser ex Less.	Seriphidium	morphology	Seriphidium (Besser ex Lessing) Fourreau	——	Seriphidium	√	×	×	√
Artemisia transiliensis Poljakov	Seriphidium Besser ex Less.	Seriphidium	morphology	Seriphidium (Besser ex Lessing) Fourreau	——	Seriphidium	√	√	√	√
Artemisia turanica Krasch.	Seriphidium Besser ex Less.	Seriphidium	Phylogeny+morphology	Seriphidium (Besser ex Lessing) Fourreau	——	Seriphidium	√	√	√	√
Artemisia turcomanica Gand.	Seriphidium Besser ex Less.	Seriphidium	Phylogeny+morphology	Seriphidium (Besser ex Lessing) Fourreau	——	Seriphidium	√	×	×	√
Artemisia vachanica Krasch. ex Poljakov	Seriphidium Besser ex Less.	Seriphidium	Phylogeny+morphology	Seriphidium (Besser ex Lessing) Fourreau	——	Seriphidium	√	√	√	√
Artemisia valida Krasch. ex Poljakov	Seriphidium Besser ex Less.	Seriphidium	morphology	Seriphidium (Besser ex Lessing) Fourreau	——	Seriphidium	√	√	√	√
Artemisia vallesiaca All.	Seriphidium Besser ex Less.	Seriphidium	Phylogeny+morphology	Seriphidium (Besser ex Lessing) Fourreau	——	Seriphidium	√	√	√	√
Artemisia kruhsiana Besser	Tridentatae (Rydberg) McArthur	Lagocephalae (Kitam.) B.H.Jiao & T.G.Gao	Phylogeny+morphology	Artemisia L.	Artemisia	Absinthium DC.	√	√	√	√
Artemisia lagocephala (Fisch. ex Bess.) DC.	Tridentatae (Rydberg) McArthur	Lagocephalae (Kitam.) B.H.Jiao & T.G.Gao	Phylogeny+morphology	Artemisia L.	Artemisia	Absinthium DC.	√	√	√	√
Artemisia rutifolia Stephan ex Spreng.	Tridentatae (Rydberg) McArthur	Lagocephalae (Kitam.) B.H.Jiao & T.G.Gao	Phylogeny+morphology	Artemisia L.	Artemisia	Absinthium DC.	√	√	√	√
Artemisia alaskana Rydb.	Tridentatae (Rydberg) McArthur	Tridentatae	Phylogeny+morphology	Artemisia L.	Artemisia	Abrotanum Bess.	×	√	√	×
Artemisia albicans Sòn.Garcia, Garnatje, McArthur, Pellicer, S.C.Sand. & Vallès-Xirau	Tridentatae (Rydberg) McArthur	Tridentatae	Phylogeny+morphology	Artemisia L.	Artemisia	Abrotanum Bess.	√	×	√	√
Artemisia arbuscula Nutt.	Tridentatae (Rydberg) McArthur	Tridentatae	Phylogeny+morphology	Seriphidium (Besser ex Lessing) Fourreau	——	Seriphidium	√	√	√	√
Artemisia bigelovii A.Gray	Tridentatae (Rydberg) McArthur	Tridentatae	Phylogeny+morphology	Seriphidium (Besser ex Lessing) Fourreau	——	Seriphidium	√	√	√	√
Artemisia californica Less.	Tridentatae (Rydberg) McArthur	Tridentatae	Phylogeny+morphology	Seriphidium (Besser ex Lessing) Fourreau	——	Seriphidium	√	√	√	√
Artemisia cana Pursh	Tridentatae (Rydberg) McArthur	Tridentatae	Phylogeny+morphology	Seriphidium (Besser ex Lessing) Fourreau	——	Seriphidium	√	√	√	√
Artemisia capitata (Nutt.) Sòn.Garcia, Garnatje, McArthur, Pellicer, S.C.Sand. & Vallès-Xirau	Tridentatae (Rydberg) McArthur	Tridentatae	Phylogeny+morphology	Sphaeromeria Nutt.	——	——	√	×	√	√
Artemisia constricta Sòn.Garcia, Garnatje, McArthur, Pellicer, S.C.Sand. & Vallès-Xirau	Tridentatae (Rydberg) McArthur	Tridentatae	Phylogeny+morphology	Sphaeromeria Nutt.	——	——	√	×	√	√
Artemisia copa Phil.	Tridentatae (Rydberg) McArthur	Tridentatae	Phylogeny+morphology	Artemisia L.	Artemisia	Abrotanum Bess.	√	√	√	√
Artemisia echegarayi Hieron.	Tridentatae (Rydberg) McArthur	Tridentatae	Phylogeny+morphology	Artemisia L.	Artemisia	Abrotanum Bess.	√	√	√	√
Artemisia filifolia Torr.	Tridentatae (Rydberg) McArthur	Tridentatae	Phylogeny+morphology	Seriphidium (Besser ex Lessing) Fourreau	——	Seriphidium	√	√	√	√
Artemisia franserioides Greene	Tridentatae (Rydberg) McArthur	Tridentatae	Phylogeny+morphology	Artemisia L.	Artemisia	Abrotanum Bess.	√	√	√	√
Artemisia furcata M.Bieb.	Tridentatae (Rydberg) McArthur	Tridentatae	Phylogeny+morphology	Artemisia L.	Artemisia	Abrotanum Bess.	√	√	√	√
Artemisia globularia Cham. ex Besser	Tridentatae (Rydberg) McArthur	Tridentatae	Phylogeny+morphology	Artemisia L.	Artemisia	Abrotanum Bess.	√	√	√	√
Artemisia inaequifolia Sòn.Garcia, Garnatje, McArthur, Pellicer, S.C.Sand. & Vallès-Xirau	Tridentatae (Rydberg) McArthur	Tridentatae	Phylogeny+morphology	Sphaeromeria Nutt.	——	——	√	×	√	√
Artemisia martirensis (Wiggins) C.R.Hobbs & B.G.Baldwin	Tridentatae (Rydberg) McArthur	Tridentatae	Phylogeny+morphology	Sphaeromeria Nutt.	——	——	√	×	×	√
Artemisia mendozana DC.	Tridentatae (Rydberg) McArthur	Tridentatae	Phylogeny+morphology	Artemisia L.	Artemisia	Abrotanum Bess.	√	×	√	√
Artemisia nesiotica P.H.Raven	Tridentatae (Rydberg) McArthur	Tridentatae	Phylogeny+morphology	Seriphidium (Besser ex Lessing) Fourreau	——	Seriphidium	√	√	√	√
Artemisia nova A.Nelson	Tridentatae (Rydberg) McArthur	Tridentatae	Phylogeny+morphology	Seriphidium (Besser ex Lessing) Fourreau	——	Seriphidium	√	√	√	√
Artemisia nuttallii (Torr. & A.Gray) Mosyakin, L.M.Shultz & G.V.Boiko	Tridentatae (Rydberg) McArthur	Tridentatae	Phylogeny+morphology	Sphaeromeria Nutt.	——	——	√	×	√	√
Artemisia papposa S.F.Blake & Cronquist	Tridentatae (Rydberg) McArthur	Tridentatae	Phylogeny+morphology	Artemisia L.	Artemisia	Abrotanum Bess.	√	√	√	√
Artemisia pattersonii A.Gray	Tridentatae (Rydberg) McArthur	Tridentatae	Phylogeny+morphology	Artemisia L.	Artemisia	Abrotanum Bess.	×	√	√	×
Artemisia pedatifida Nutt.	Tridentatae (Rydberg) McArthur	Tridentatae	Phylogeny+morphology	Seriphidium (Besser ex Lessing) Fourreau	——	Seriphidium	√	√	√	√
Artemisia porteri Cronquist	Tridentatae (Rydberg) McArthur	Tridentatae	Phylogeny+morphology	Artemisia L.	Artemisia	Abrotanum Bess.	√	√	√	√
Artemisia potentilloides A.Gray	Tridentatae (Rydberg) McArthur	Tridentatae	Phylogeny+morphology	Sphaeromeria Nutt.	——	——	√	×	×	√
Artemisia pygmaea A.Gray	Tridentatae (Rydberg) McArthur	Tridentatae	Phylogeny+morphology	Seriphidium (Besser ex Lessing) Fourreau	——	Seriphidium	√	√	√	√
Artemisia rigida (Nutt.) A.Gray	Tridentatae (Rydberg) McArthur	Tridentatae	Phylogeny+morphology	Seriphidium (Besser ex Lessing) Fourreau	——	Seriphidium	√	√	√	√
Artemisia rothrockii A.Gray	Tridentatae (Rydberg) McArthur	Tridentatae	Phylogeny+morphology	Seriphidium (Besser ex Lessing) Fourreau	——	Seriphidium	√	√	√	√
Artemisia ruthiae (A.H.Holmgren, L.M.Shultz & Lowrey) Sòn.Garcia, Garnatje, McArthur, Pellicer, S.C.Sand. & Vallès-Xirau	Tridentatae (Rydberg) McArthur	Tridentatae	Phylogeny+morphology	Sphaeromeria Nutt.	——	——	√	×	√	√
Artemisia scopulorum A.Gray	Tridentatae (Rydberg) McArthur	Tridentatae	Phylogeny+morphology	Artemisia L.	Artemisia	Abrotanum Bess.	√	√	√	√
Artemisia simplex (A.Nelson) Sòn.Garcia, Garnatje, McArthur, Pellicer, S.C.Sand. & Vallès-Xirau	Tridentatae (Rydberg) McArthur	Tridentatae	Phylogeny+morphology	Sphaeromeria Nutt.	——	——	√	×	√	√
Artemisia sodiroi Hieron.	Tridentatae (Rydberg) McArthur	Tridentatae	Phylogeny+morphology	Artemisia L.	Artemisia	Abrotanum Bess.	√	√	√	√
Artemisia spiciformis Osterh.	Tridentatae (Rydberg) McArthur	Tridentatae	Phylogeny+morphology	Seriphidium (Besser ex Lessing) Fourreau	——	Seriphidium	√	√	√	√
Artemisia spinescens D.C.Eaton	Tridentatae (Rydberg) McArthur	Tridentatae	Phylogeny+morphology	Picrothamnus Nutt	——	——	√	×	×	√
Artemisia tridentata Nutt.	Tridentatae (Rydberg) McArthur	Tridentatae	Phylogeny+morphology	Seriphidium (Besser ex Lessing) Fourreau	——	Seriphidium	√	√	√	√
Artemisia tripartita Rydb.	Tridentatae (Rydberg) McArthur	Tridentatae	Phylogeny+morphology	Seriphidium (Besser ex Lessing) Fourreau	——	Seriphidium	√	√	√	√
Artemisia younghusbandii J.R.Drumm. ex Pamp.	Tridentatae (Rydberg) McArthur	Younghusbandianae B. H. Jiao & T. G. Gao	Phylogeny+morphology	Artemisia L.	Artemisia	Artemisia	√	√	√	√
Artemisia avarica Minatul.	Unplaced	Unplaced	morphology				√	√	√	√
Artemisia dipsacea Krasch.	Unplaced	Unplaced	morphology				√	×	×	√
Artemisia galinae Ikonn.	Unplaced	Unplaced	morphology				√	√	√	√
References
1. Ling, Y.R. On the system of the genus Artemisia L. and the relationship with its allies. Bulletin of Botanical Research 2, 1-60 (1982).
2. Ling, Y.R. The Old World Seriphidium (Bess.) Poljak. (Compositae). Bulletin of Botanical Research 11, 1-40 (1991).
3. Ling, Y.R. The Old World Artemisia L. (Compositae). Bulletin of Botanical Research 12, 1-108 (1992).
4. Ling, Y.R. On the floristics of Artemisia L. in the world. Bulletin of Botanical Research 15, 1-37 (1995).
5. Ling, Y.R. The New World Artemisia L. in Advances in Compositae Systematics (ed. Hind, D.J.C.P.G.) 255-281 (Royal Botanic Gardens, Kew, 1995).
6. Ling, Y.R. The New World Seriphidium (Besser) Fourr. in Advances in Compositae Systematics (ed. Hind, D.J.C.P.G.) 283-291 (Royal Botanic Gardens, Kew, 1995).
7. Ling YR, H., C.J. Gilbert MG. Artemisia L. in Flora of China, Vol. 20 (ed. Wu ZY, R.P., Hong, DY) 1151–1259 (Science Press, Missouri Botanical Garden Press, Beijing, St. Louis, 2011).
